# Supplementary material for: QTL mapping and candidate gene analysis of peduncle vascular bundle related traits in rice by genome-wide association study
Source: Rice (N Y). 2018 Mar 6;11:13. doi: 10.1186/s12284-018-0204-7 (PMC5840110; doi:10.1186/s12284-018-0204-7)
Supplement: Supplementary file 2 — Table S1. List of the 423 accessions including country of origin, subpopulation (indica, temperate japonica, tropical japonica, admixed japonica, admixed type, aus/boro, and basmati/sadri), population structure (Q), PC score, vascular bundle related traits measured in 2015 and 2016, and heading date measured in 2016. (XLSX 115 kb) [file 12284_2018_204_MOESM2_ESM.xlsx]

## Sheet: Sheet1
Code	DNA_ID	Variety Name	Origin	Subpopulation	Population structure		PC value		Traits
									2015								2016
					Q1	Q2	PC1	PC2	LVN	LVA	LVPA	LVXA	SVN	SVA	SVPA	SVXA	LVN	LVA	LVPA	LVXA	SVN	SVA	SVPA	SVXA	HD
1	IRIS_313-8063	104 UPLA	Argentina	tropical japonica	0	1	138.059	-8.64158	17.2	13961.1	NA	5077.25	20	3180.85	713.22	1724.17	17.75	11385.2	NA	4741.25	19.5	2572	423.75	1389	86
2	IRIS_313-8064	32 UPLA	Argentina	tropical japonica	0.023	0.977	129.936	-10.641	14.2	12322.3	3500.11	4345.54	21.2	2493.63	393.484	1545.27	13.8	11443.8	3238.68	4491.38	21.2	2975.66	491.691	1836.21	93
3	IRIS_313-8074	GOOLARAH	Australia	tropical japonica	0	1	132.827	-8.95429	14.8	10251.7	2945.46	3639.34	19.4	3003	491.705	1823.27	15.3333	10155.3	2668.33	3727	17.3333	2130.67	349	1273.67	89
4	IRIS_313-8641	AUS 439	Bangladesh	aus/boro	0.826	0.174	5.23559	76.4682	17.8	14814.4	3958.11	5873.67	22.2	3086.31	546.727	1830.35	17.4	15821.6	4175.6	5932	22.6	2920.6	655.4	1619.2	83
5	IRIS_313-8721	HOLOI BASH(SOLOI BASH)	Bangladesh	aus/boro	0.837	0.163	5.85551	83.6574	17	14239.6	3485.98	5660.65	19.75	2499.99	438.089	1453.35	18	14653.3	3923	5386	17.6667	3448	569.667	2181.67	104
6	IRIS_313-9108	RAYADA	Bangladesh	indica	0.984	0.016	-26.0837	1.78061	18.6	14472.9	3410.81	5279.13	20	2761.79	514.24	1531.66	18.6667	14531.3	3436	5955.67	19.3333	2995	548.333	1747.67	91
7	IRIS_313-10600	UCP41	Bangladesh	aus/boro	0.83	0.17	5.17904	84.1614	21.6	17163.4	5137.98	6423.49	28.2	3942.54	844.975	2210.92	21.8	17667	5379.2	5797.8	22.8	4165.2	891	2393.6	86
8	IRIS_313-11218	BADSHABHOG 4-60	Bangladesh	basmati/sadri	0.281	0.719	92.0862	26.8668	16.2	10579.8	2341.93	3955.61	20.2	2857.53	504.315	1619.92	13.25	12719.5	2846.75	5303.5	16	2659.25	492.75	1422.75	85
9	IRIS_313-11066	GASMAL 339	Bangladesh	basmati/sadri	0.31	0.69	86.8399	27.6563	14.2	NA	4256.77	5998.37	15.8	3174.12	828.415	1553.23	11.6	NA	2863	4821.2	12.2	2794.2	542.4	1488.4	90
10	IRIS_313-11068	PANKAIT 31	Bangladesh	basmati/sadri	0.263	0.737	93.4122	25.9024	16.6667	16188.9	5357.94	5102.38	22	NA	NA	1910.97	13	14096.8	4002.75	4762.5	17.5	NA	NA	1343.5	95
11	IRIS_313-8850	ASHMBER	Bangladesh	indica	1	0	-38.1263	33.8967	16.8	9530.38	NA	3977.88	18	2265.77	365.275	1326.07	13.4	12684.8	2922.2	5180.4	15.8	2298.8	546.8	1284.8	83
12	IRIS_313-9325	SADA RUPA	Bangladesh	indica	1	0	-42.7991	-10.2952	21.4	12053.8	3205.76	4676.51	22.2	2219.14	301.66	1362.52	16.6667	12267.3	3706.67	4945.67	19.6667	2476.67	467.333	1509.67	111
13	IRIS_313-9139	GOJOL GORIA	Bangladesh	indica	1	0	-41.5638	19.8688	19.4	11976.4	2625.3	4130.64	15.2	2246.5	359.465	1298.05	18.2	11509.8	2966.2	4144.8	16.4	2421.4	486.8	1379.2	83
14	IRIS_313-8437	IRRIBINI	Bangladesh	indica	1	0	-43.4425	8.45079	21.8	14478.1	3661.99	5413.69	20.6	2595.29	481.158	NA	17.8	15025.8	3116.4	6405.4	17	1792	332.2	NA	86
15	IRIS_313-8717	BAZAIL	Bangladesh	indica	1	0	-43.095	20.263	20.8	13706.1	3760.88	4819.59	21.2	2809.68	553.208	1642.69	16	11719	3172.33	4259.67	19	2592.33	423.667	1585.67	101
16	IRIS_313-9594	ASHI BINNI	Bangladesh	indica	1	0	-43.4771	8.4105	20.2	11372.4	2766.27	4513.39	17.4	1748.15	295.942	985.467	19.6667	12814.3	3035.67	5099.67	15	2508.33	483	1496	88
17	IRIS_313-10971	BADAL	Bangladesh	indica	1	0	-39.3018	17.0729	19.4	12085.6	3108.91	5053.72	22.2	2645.61	387.636	1514	17	14642.2	2617	5634.25	18.25	2714.75	498	1464	85
18	IRIS_313-11221	CYLINDRICAL 30-605	Bangladesh	indica	1	0	-42.9322	28.6701	22.2	11746	3038.01	4513.97	20.6	2262.38	446.314	1210.48	19.75	12814	3239.25	4905.5	17.75	2353	502.75	1342.78	96
19	IRIS_313-11211	KADAMSAIL	Bangladesh	indica	1	0	-41.9836	25.2591	20.8	12249.8	3504.35	4028.5	19.4	2457.53	494.404	1297.04	20.5	10518	3104.75	3688.25	19.25	2180.25	527.5	1146.25	93
20	IRIS_313-11204	KARTIKHAMA	Bangladesh	indica	0.992	0.008	-29.1432	31.0718	17.2	12718	3022.36	4997.61	16.8	2901.1	493.352	1619.5	18.25	13216.2	3082.75	5370	20.25	3000.5	533.5	1744.25	93
21	IRIS_313-11206	KUMRI	Bangladesh	indica	0.991	0.009	-36.537	4.86298	17.6	12154.7	3321.08	4823.73	19.2	2937.83	586.024	1592.49	21.2	12812.8	2937.2	4842.6	22	2469.6	427.2	1404.4	106
22	IRIS_313-11224	PATNAI 31-679	Bangladesh	indica	1	0	-39.2979	24.9048	17.2	14110	4090.98	5669.39	18	2288.68	408.543	1444.43	16.2	15837	3800	6801.8	18	2472	465.4	1469.4	83
23	IRIS_313-11402	SUITE JORA	Bangladesh	indica	1	0	-38.993	15.911	18.5	11430.9	2812.61	4292.05	18.5	2485.45	276.594	1588.32	16.75	14808.8	3393.5	5486.75	17.5	3073.25	502.5	1903.75	90
24	IRIS_313-11120	GURULEY	Bhutan	indica	1	0	-38.6312	23.4656	17.4	10802.8	2683.17	3893.74	16	2359.53	495.45	1229.33	16.5	13171	2802.75	4508.25	16	2389	512.25	1335.5	86
25	IRIS_313-11429	MIUDO ROXO	Brazil	tropical japonica	0	1	135.536	-7.46346	14.8	15770.5	4515.71	5858.19	21	3383.14	664.039	1887.23	17.3333	22612	5545	8294.67	22.3333	4708.33	867	2712.33	102
26	IRIS_313-11428	MARANHAO BRANCO	Brazil	tropical japonica	0	1	139.618	-9.31426	17	15095.6	3924.89	5215.38	19.2	2902.94	465.585	1758.08	17.75	15049	4620.75	5297	16.5	3479	627.25	1972.75	106
27	IRIS_313-11426	CHATAO	Brazil	tropical japonica	0	1	131.465	-6.30312	17.6	14551.3	4233.61	4956.23	18.6	4236.09	753.736	2250.07	15.75	13638.8	4024.25	4490.75	17	2975	593.75	1786.75	100
28	IRIS_313-11427	GEM OU BRAZIL	Brazil	tropical japonica	0	1	133.988	-6.1042	16.2	15267.1	4024.34	5742.33	21.4	4282.09	672.33	2510.76	14.2	14256	3785.4	4854.4	19.8	4532.6	747.6	2628	101
29	IRIS_313-12146	AM BEUS	Cambodia	indica	0.981	0.019	-35.2368	11.3846	22.6	13865.7	3311.16	5678.06	23	2970.4	717.596	1730.93	22.6667	14371.3	3355	6220.67	19.6667	2861.33	560	1728	91
30	IRIS_313-10907	MARECH S.V.R.	Cambodia	indica	1	0	-41.2599	0.235284	22.8	10000.5	2604.44	4139.05	21.4	2664.58	524.922	1510.03	18.8	10059	2551.6	4120.6	18.4	2338.2	539.2	1304.2	95
31	IRIS_313-10915	PHCAR SLA KI	Cambodia	indica	1	0	-44.1907	4.99362	18.25	10999.1	2867.28	4114.89	18.5	2773.45	492.209	1704.64	16.75	12787	2928.75	5527.5	15	2240.25	365	1357.5	82
32	IRIS_313-12325	DISSI	Cameroon	indica	1	0	-43.9856	32.6478	18.6	14050.4	3590.34	5374.88	19.4	2996.26	558.458	1521.69	18	14088.2	3698.2	5477.4	20.2	3067.2	747.4	1390.8	89
33	IRIS_313-10129	SAN SHIH TSI	China	indica	1	0	-37.3985	-12.1089	25.8	17511.5	4185.16	7062.45	29.2	3862.35	624.938	2218.79	25.25	17210.5	4287.75	6379.75	30	4663.5	924.25	2298.25	101
34	IRIS_313-9324	CHIH SHEN LI	China	indica	0.996	0.004	-43.299	-21.1093	17.8	12041	2560.18	6000	18.2	2419.8	392.535	1337.9	20	14250.5	2821.75	5563.25	17.75	2431.5	424.75	1506.25	100
35	IRIS_313-11572	BAI MI TIE QIU	China	indica	0.991	0.009	-40.894	-14.5506	18.25	11458.4	2752.66	4855.76	20.25	2006.95	353.714	1037.58	18.5	15560.2	2938.5	5869	17	2258.5	375.5	1186.75	99
36	IRIS_313-9469	TSAO SHENG LI 1	China	indica	0.994	0.006	-41.6957	-20.1404	27.8	13710.7	2954.32	5770.48	25.2	1998.04	343.604	1178.18	26.3333	16368.3	3999.67	6536.33	24	2729	579	1582.33	103
37	IRIS_313-9372	WI-BIR-SHUN	China	indica	1	0	-42.8147	-15.8936	19.2	14677.2	3402.69	6840.25	18.2	3115.83	521.663	1888.92	20	12614.5	2639	4951.25	16.25	2946.5	567.75	1524	98
38	IRIS_313-11734	SI CHAO 1	China	indica	1	0	-42.9974	-26.1712	21.8	11713.9	3243.18	4561.77	19	2843.63	597.172	1651.01	19.75	12358.8	3700.5	4558.25	20.25	3001.5	519.75	1855.75	89
39	IRIS_313-11731	QING TAI AI	China	indica	1	0	-42.4071	-25.6578	23	13173.6	3281.7	4753.49	22	2657.88	425.489	1368.7	21.6667	11250.3	2646.67	3891.67	18.6667	2459	563.333	1412.67	88
40	IRIS_313-11664	CUN GU NUO	China	indica	1	0	-42.2712	-13.3169	22.2	14103.3	3598.24	5730.84	23.2	3948.16	807.148	2230.82	17.6	14037.8	3339.4	5404	18.8	3041.2	537.8	1698.2	82
41	IRIS_313-11665	JIN HUA 258	China	indica	0.996	0.004	-41.7383	-17.7003	21.2	10582.8	2701.47	4738.31	21.6	1894.86	417.352	1057.16	18.25	15828.2	4139.25	6542	18	2672.25	527.25	1443	87
42	IRIS_313-11806	78 XUAN WU	China	indica	1	0	-39.526	-23.8318	NA	11916.5	3280.14	5516.26	24.25	3470.03	709.09	2087.97	NA	11977.6	2755.8	4798.4	19.6	3199.4	587.4	1820.8	86
43	IRIS_313-11854	CHI GU	China	indica	1	0	-43.4159	-12.1248	25	14000.4	3527.22	6180.85	26.2	2923.96	614.483	1623.95	22	14143	2947.6	5879.4	26	2950.4	632.4	1804	101
44	IRIS_313-10449	CI 7061	China	indica	0.839	0.161	-15.9774	-9.70261	19	12835.1	3133.51	5472.79	19.5	3271.11	702.798	1733.29	19	14715.8	3367.25	5753	23.6	3927.75	766.25	2004.75	93
45	IRIS_313-11860	GUA PAI GU	China	indica	1	0	-44.5206	-20.1136	22.6	14704.8	3871.51	6104.26	16	3108.02	699.692	1568.32	23.6667	17582	4401.33	6917.67	20	2553	530.333	1364.67	86
46	IRIS_313-11861	HEI YAN ZHAN	China	indica	1	0	-41.1458	-15.0739	23.4	13975.7	3386.95	5442.09	NA	3586.58	747.695	NA	18.3333	13823.7	2943	5187.67	NA	3236.67	1736	NA	85
47	IRIS_313-11909	HONG MI JIU GONG JI	China	indica	1	0	-38.869	-16.2055	29	12222.6	3040.71	5152.33	21.4	3244.32	749.481	1830.27	22.2	13367.6	3160.4	5472.2	20.4	2620.4	530	1468.8	92
48	IRIS_313-11750	L 10595	China	indica	1	0	-46.7465	-22.641	20	10573.7	2779.61	3831.21	25	2432.6	413.994	1419.66	17.4	16151	4648.8	5331.8	23	3857.6	890.8	2165	91
49	IRIS_313-10452	LING TA 150	China	indica	1	0	-41.2971	-19.4565	21.4	12557.7	3147.67	5653.44	23	2808.81	519.212	1731.09	21.75	19127.8	4508	8498	25.25	3623.25	733.5	2090.75	108
50	IRIS_313-11869	MA WEI ZHAN	China	indica	1	0	-41.1557	-25.1571	27.6	13237.3	3423.76	5969.58	22.4	2426.9	565.746	1073.08	28	12085.7	2776.33	5368	21.3333	2356.67	467.333	1376	108
51	IRIS_313-11803	MAO ZHA NUO	China	temperate japonica	0	1	126.236	-7.41173	NA	13981.1	4004.51	5791.85	18.4	NA	NA	NA	NA	12129	2744.75	4765.5	15	NA	NA	NA	89
52	IRIS_313-11950	MI GU	China	indica	0.993	0.007	-41.1777	-13.7875	24.25	13294.7	NA	5614.82	20.75	2934.83	527.117	1690.86	25	11317.7	NA	4621.67	21	2889.33	452.667	1848.33	100
53	IRIS_313-10560	TA-PAI-MAUNG	China	indica	0.959	0.041	-35.0897	-15.4011	20.8	12510.9	3443.3	5247.43	22.4	3303.39	645.146	1874.71	17.4	13540.2	3159.6	5630.4	18	3108	584.6	1660.6	104
54	IRIS_313-12232	TE SAN AI 2	China	indica	1	0	-37.5585	-37.2443	20.4	12209.9	3170.47	5337.92	20.8	2703.18	489.479	1541.44	19.4	15303.4	4102.6	6383.2	20.8	2390.4	513.2	1289.2	90
55	IRIS_313-10502	TON-ROO-SHUN	China	indica	1	0	-39.4009	-15.5978	16	9692.36	2545.23	3502.04	21.2	2125.04	488.147	1186.36	22	12416	3022	4598.2	21	2058.2	435.8	1074.6	90
56	IRIS_313-11954	XIA HONG GU	China	indica	0.999	0.001	-40.9472	-8.32746	18.25	12683.8	2983.98	5332.47	20.75	3405.15	581.476	2057.23	16.8	16303.6	3949	6185.2	24.4	3520.4	639.6	1746.6	103
57	IRIS_313-8481	DAN-YAN-NUO	China	temperate japonica	0	1	130.104	-8.2171	12.8	10550.2	2522.06	4079.02	21	2787.99	520.929	1607.75	13.75	13760	2747	5425.33	19.25	2649	566	1225.33	93
58	IRIS_313-10583	TSAO-SIAO-PEH-TAO	China	temperate japonica	0.015	0.985	123.996	-6.03387	12.4	14464.6	3323.45	5909.47	21	2958.91	606.788	1655.14	11.8	14430.4	3312.4	6213.8	18	3144.2	553.6	1912.2	90
59	IRIS_313-10300	CT 9506-18-7-1T-2	Colombia	indica	0.87	0.13	-16.1466	-14.5415	19.4	13227.7	3148	5126.45	22.6	2362.84	419.647	1416.87	19.8	14786	3322	5199.6	24.2	2300.8	325.6	1298.4	93
60	IRIS_313-10247	AMISTAD 82	Cuba	indica	0.932	0.068	-30.8567	-32.5988	19.2	13845.2	4222.59	4928.63	17.8	2787.93	538.045	1549.37	18.2	12351	3563.4	4149.6	17.8	2342	491.8	1274	92
61	IRIS_313-10314	INIAP 10	Ecuador	indica	0.963	0.037	-42.2611	-29.9638	21.4	13593.1	3391.65	5896.78	25.4	3157.2	654.782	1783.73	22	15031.8	3799.21	6231.85	23	3297.49	639.72	2214.22	90
62	IRIS_313-11513	CHATO	Ecuador	indica	1	0	-46.3036	-43.9913	22.4	10893	2662.18	4655.7	26	1992.36	361.205	1112.07	22.4	11462	3031.4	4304.8	26.2	2314	426	1253.6	108
63	IRIS_313-10045	BANTA TIMA	Gambia	indica	1	0	-41.6474	15.2945	19	11514.4	3512.29	3699.86	17.2	2136.49	406.074	1170.55	19.6	14998.5	4316	5457.75	15.6	2213.75	441.75	1173.75	90
64	IRIS_313-11739	NAKPUI	Ghana	tropical japonica	0	1	140.057	-8.46957	16.6	16834.2	4570.02	5952.86	21.6	3792.04	757.256	2048.5	13	16809.7	5046.67	5969.33	17.3333	3078.67	553.333	1844.67	106
65	IRIS_313-12017	EX SANDEMA	Ghana	indica	1	0	-40.1192	2.22431	18.8	16240.1	4619.81	5856.57	16.8	2931.23	584.995	1607.12	18.25	14377.2	3930.75	5315.25	16.25	3315	525.5	1809	94
66	IRIS_313-8209	ALEXANDROS	Greece	tropical japonica	0.051	0.949	126.797	-7.17945	10.75	8813.12	2096.36	3315.43	15	1626.59	245.473	989.601	12.6667	15433	4503.67	5861	15.6667	2935	624.667	1882	85
67	IRIS_313-11723	DISSIGBE	Guinea	indica	1	0	-40.1289	25.1468	17.6	12935.3	3584.29	4555.48	18.6	2772.08	527.142	1593.13	18.25	14914	3285.25	5676	19.25	3117.75	582.5	1534.75	89
68	IRIS_313-8745	SD120 SELN (CI 12320)	Haiti	tropical japonica	0	1	139.79	-10.0428	16.2	14965.5	4077	5137.59	23.4	3316.48	610.013	1985.49	17	15542.3	4573.33	5066.67	23.3333	3851.67	699.333	1995	110
69	IRIS_313-11491	BIR BAHADUR	India	indica	1	0	-44.8976	29.8086	21.8	12641.8	2736.35	5033.19	22	2689.64	578.688	1532.29	22	11311.7	3208.67	5465.33	21.25	2860.33	553	1573.67	99
70	IRIS_313-9137	ARC 10100	India	aus/boro	0.793	0.207	11.141	63.0815	25.4	19640.5	4653.13	7621.01	26.4	3079.7	636.679	1708.74	22	18125.8	4834.75	6862.25	27.25	3524	720	1930.5	NA
71	IRIS_313-10854	ARC 10145	India	aus/boro	0.801	0.199	8.93442	66.7535	18.8	18907.7	5628.58	8125.14	22.4	3904.83	950.448	2273.73	14.6667	24675.3	6798	9189	17.3333	4511.67	834	2777	88
72	IRIS_313-10871	ARC 11777	India	aus/boro	0.769	0.231	15.1446	69.3404	18.4	19380.3	4788.57	8746.63	18.8	3707.3	899.602	2136.02	16.6	18704.8	4494.4	7257.6	16.4	3893	814.4	2182.6	85
73	IRIS_313-10879	ARC 12124	India	admixed type	0.884	0.116	-7.10609	47.3414	18.6	13149.1	3402.53	5119.32	20.4	2744.62	549.013	1551.98	19.5	13693.5	3369	5331.75	19	2962.5	579.75	1530.75	93
74	IRIS_313-10891	ARC 12867	India	aus/boro	0.829	0.171	3.98166	58.9607	20.6	15393.1	4559.63	5798.4	24	3156.36	719.844	1828.37	19.25	16624	4316.5	6051.75	21	3146.5	751	1590.25	101
75	IRIS_313-10894	ARC 13204	India	admixed type	0.809	0.191	4.37645	41.831	20.6	10619.3	2827.46	4279.43	20.2	2086.47	348.644	1161.91	18.5	13230.5	3482.25	5113	19	2253.75	442.75	1257.25	89
76	IRIS_313-11272	ARC 14756	India	aus/boro	0.868	0.132	2.52321	79.826	16	13745.6	3302.23	5411.92	16.2	3860.75	811.952	2057.76	16.6667	15047.3	3861	5926	16.3333	3037	625.333	1554	87
77	IRIS_313-11353	CHILE BORO	India	aus/boro	0.888	0.112	-3.34721	79.0554	12.75	13699.2	3461.06	5268.27	14	2702.19	496.235	1508.29	14	10984.8	2500.75	4793	13.75	1971.75	459.75	1026.75	93
78	IRIS_313-10543	DODGUI	India	aus/boro	0.816	0.184	9.88459	82.5207	17.2	16904.1	5061.71	6181.17	21.4	3513.25	895.43	2011.67	15.5	16311.5	4454.5	6006.25	19.75	3487.75	699	2058.5	92
79	IRIS_313-11175	SONA AUS	India	aus/boro	0.824	0.176	6.5349	79.5019	13.2	14299.5	4033.12	5678.05	16.6	4109.3	972.901	2312.11	13.4	15998.4	4742.8	6109.6	15.6	3691.8	816.8	2199	95
80	IRIS_313-11606	BOKDEL	India	indica	1	0	-42.0234	27.9249	24.2	16146.8	4035.63	6631.31	30.8	3186.01	649.518	1589.17	18.5	15395.5	3976.75	5839.5	22.5	2293.25	457.25	1218.25	92
81	IRIS_313-11350	BAJAL	India	basmati/sadri	0.33	0.67	83.6154	27.2397	15.3333	8257.26	2031.41	3242.85	15.3333	1742.69	274.444	984.565	14	10874.8	2576.5	4207.75	15.75	2373.25	466.75	1343	90
82	IRIS_313-11824	DHANIYA PHOOL	India	indica	1	0	-44.9228	33.3516	23.25	15001.8	3630.17	5825.94	25.25	3142.82	691.158	1690.76	21.25	14155.5	3551.25	5927.75	21.25	2745	443	1679.5	83
83	IRIS_313-11362	KEYA NUNIA	India	basmati/sadri	0.303	0.697	87.3055	28.6558	NA	10265.8	2498.39	4086.41	NA	3145.97	618.569	1878.9	NA	12790	2896.33	5962.67	NA	3205	630.667	1629.67	91
84	IRIS_313-11373	T 3	India	basmati/sadri	0.284	0.716	90.248	23.8973	14.6	11339.1	2652.37	4139.03	15	2887.17	532.413	1572.09	12.4	14532.2	3294.2	5720.4	13.2	2890.8	570.8	1590.6	82
85	IRIS_313-10417	UPR 1201-1-20-1	India	indica	1	0	-47.6672	-37.6573	18.6	11641.5	2654.65	5020.28	20.6	2052.93	349.095	1224.22	18.2	14396.8	3611.2	6294	20.2	2407.8	523.6	1353	90
86	IRIS_313-8614	RAJHUSAI(ACR12)	India	indica	1	0	-43.5653	23.354	NA	13926.9	3237.14	5278.76	21	2580.38	455.25	1554.99	NA	13654.8	3756.25	5346.25	17.75	2399	476.5	1276	92
87	IRIS_313-9259	G 25	India	indica	0.964	0.036	-34.3569	31.1142	25	9096.02	2508.3	3779.21	22.6	1831.01	360.731	912.205	19.6	10493.6	2651.4	3840.6	18.4	2341	496.8	1372.2	101
88	IRIS_313-8603	ARC 12884	India	indica	0.996	0.004	-38.6647	0.586467	24	13948.6	3485.69	5726.86	21.6	2153.32	416.63	1257.41	22.8	20590	4880	8454.75	24.4	3013.5	576.25	1710.25	105
89	IRIS_313-8450	498-2A BR 8	India	indica	1	0	-39.4285	35.4687	19.4	9914.6	3052.74	3355.07	18.8	2172.65	572.393	1089.6	15.25	11072.5	3365.25	3255.25	16.75	2610.75	502.75	1466.5	82
90	IRIS_313-8757	NIRGUNI	India	indica	1	0	-39.7585	32.6341	21.5	15372.8	4273.66	5541.76	19.25	2429.21	540.152	1288.43	19.25	15652	4159.75	5685.5	19.25	1803	405.5	1036	85
91	IRIS_313-8727	T 315	India	indica	0.992	0.008	-38.6052	26.3314	NA	11199	2880.75	4421.77	15.2	1977.24	413.237	1104.11	NA	12464	3461.25	4966	20.25	2189.5	406.5	1291	90
92	IRIS_313-9522	RPW9-4(SS1)	India	indica	0.952	0.048	-33.3024	-20.7451	19.4	10947.8	2666.86	4043.04	17.4	2074.9	377.403	1249.77	17.6	10326.6	2749	4030.6	18.4	2580.2	447.8	1533	95
93	IRIS_313-11641	NCS477	India	indica	1	0	-46.495	28.8838	24	13321.7	3408.62	5154.32	21.6	2345.78	443.55	1420.97	20	14776.3	4257	5699	20	2284.67	468.667	1268.67	90
94	IRIS_313-11446	NAPDAI	India	indica	1	0	-42.2737	33.1566	23.25	16507.2	5007.56	NA	20.5	2869.94	673.753	1534.35	19	12599.3	4137.67	NA	21.3333	2042	431.667	1177.33	84
95	IRIS_313-11639	NCS349	India	indica	1	0	-40.7513	-12.6646	18.8	10192	2651.99	3879.58	17	2373.12	603.022	1209.61	19.25	14131.2	3340.25	4351.5	16.5	2682.5	577	1410.75	89
96	IRIS_313-9604	RPA5929(K 45)	India	indica	0.966	0.034	-36.5825	-0.277669	23	13465.4	3702.22	5320.49	24.8	2566.96	597.626	1390.2	23	15790.6	3941.4	5399.8	25.2	3158.8	672.6	1689	97
97	IRIS_313-11640	NCS458	India	indica	1	0	-44.9025	36.8265	17.2	14222	3584.57	6227.77	15.8	2461.37	494.664	1446.11	18	14122.4	3776.4	5190.2	17.8	2233.2	451	1207	108
98	IRIS_313-11490	ARC 15480	India	indica	1	0	-43.8815	8.18412	27	13283.5	2970.58	6217.97	21	3240.61	523.068	1915.91	25	16427	3815.25	6726.25	21.5	3422.75	685.5	1985	102
99	IRIS_313-11638	NCS331	India	indica	1	0	-45.5634	31.4711	20	12793.5	3050.02	5757.99	19.6	2660.49	506.415	1471.74	19.6	11104.2	2683	4505.2	19	2692.6	609.4	1526.2	98
100	IRIS_313-11647	NCS809 A	India	indica	1	0	-39.2442	31.841	25.2	14173.1	3451.8	5912.7	19.6	2202.39	460.406	1122.78	26.25	18369.5	4405.25	7923.75	21	2599.75	544.25	1521.75	82
101	IRIS_313-11607	HOLDIGANTHI	India	indica	1	0	-44.4768	25.3799	21.4	16015.4	4897.16	6541.58	24.2	3261.66	686.444	1819.61	21.6667	15733.7	3831.67	5516.33	23.6667	2924.33	534.667	1544.67	98
102	IRIS_313-11460	SELHI	India	indica	1	0	-39.2866	43.8143	14.75	13103	3393.14	4661.76	14.25	2978.92	694.019	1515.14	14	12904	3785.5	4020.5	14	2859.75	571.75	1571.75	86
103	IRIS_313-8305	URAIBOOL	India	indica	1	0	-43.5191	35.2181	20	13385.8	3329.33	5112.2	17.8	1690.24	292.862	944.12	17.6	14160.4	5071.6	3837	16.6	3231	742	1617.4	84
104	IRIS_313-11646	NCS771 A	India	indica	1	0	-47.212	19.7372	22.5	12571.7	3104.05	5208.73	20.25	2780.81	595.174	1534.57	20.6	10335.6	2735.4	3745.8	20.2	2379	507.2	1274.2	107
105	IRIS_313-10897	ARC 13373	India	indica	1	0	-40.5771	5.47359	21.5	13319.5	3152.93	5361.74	19.5	3068.8	593.064	1762.31	24.3333	13249	3413.67	4516	25	2267	487.333	1476.33	102
106	IRIS_313-11306	ARC 15385	India	indica	1	0	-37.336	4.69393	25	10835	2361.35	3623.47	23.4	2122.48	358.379	1213.19	22.5	12296.5	2749	4771	19.25	2857.25	559	1614.5	92
107	IRIS_313-10664	ARC 6052	India	indica	1	0	-43.9196	23.6793	21	12170.2	3180.76	5016.81	18.8	3088.84	635.731	1672.79	18.2	13574.4	3314	5284.4	16.8	3019.4	642	1671	NA
108	IRIS_313-11357	CR579-1-3	India	indica	1	0	-45.1501	-23.7204	22.2	10759.1	2422.01	4473.44	24.8	2448.98	468.729	1350.79	17.8	11106.4	2618.8	4570.2	21.2	2535.6	450.4	1502.2	89
109	IRIS_313-11358	DADKHANI	India	indica	1	0	-43.492	21.8275	17.8	9288.9	2273.33	3910.66	15.4	2424.61	407.369	1412.75	18	12820.4	3254.22	5229.44	16.6	2773.44	599.915	1705.87	93
110	IRIS_313-11918	DILBAKSH	India	indica	1	0	-40.7702	26.3687	26.4	13386.6	3400.91	5685.5	26.4	2554.5	553.266	1382.83	21	13510	3105.33	6443	25	2424	536.333	1325	82
111	IRIS_313-11167	DUBRAJ	India	indica	1	0	-39.2963	31.1973	19.8	12938.4	3270.38	4938.68	21	2727.39	522.333	1467.36	17.6	13678	3299.6	6149	21.2	2863	604.8	1523.4	83
112	IRIS_313-11361	KALIKALMA	India	indica	1	0	-42.7617	27.8271	17.25	13632.8	3339.17	5169.42	15.75	2947.61	612.268	1658.59	17	17990.3	5333	7245	15.8	3326	783	1795.67	95
113	IRIS_313-10754	KH998	India	indica	1	0	-43.0363	-25.0513	18	7036	NA	3285.63	17.5	1465.56	258.775	801.081	17.2	9627.8	NA	4385.8	16.2	1467.2	227.8	1020	89
114	IRIS_313-11363	KHEJURTHUPI	India	indica	1	0	-42.3586	22.6614	22.6	11985.9	3060.05	4978.95	21.8	2972.29	504.928	1802.4	20.3333	11633.7	2574.67	5025.67	18.3333	2291.67	307.667	1186.33	95
115	IRIS_313-11937	KUNJUKUNJU	India	indica	0.999	0.001	-43.3205	-21.6384	16.4	13147.6	3856.97	5521.26	18.4	2323.66	543.794	1293.51	17.2	18046	4763.6	7125.6	16.2	2802.2	669.8	1451.2	88
116	IRIS_313-11365	LANJALI	India	indica	1	0	-46.0405	6.70586	17.4	10910.4	3184.93	3913.34	17	2303.23	428.237	1237.46	17.4	11213	3317.8	3542.8	17.6	2444	480.6	1268	94
117	IRIS_313-11372	SUFALDHULA	India	indica	1	0	-43.0738	30.5149	21.2	8957.23	2058.15	3259.32	19.8	1828.93	277.589	1095.53	18.6	11156.6	2936.4	4156.4	17.8	2496	482	1455.6	90
118	IRIS_313-11295	ARC 11397	India	admixed type	0.714	0.286	7.60607	12.9282	17	10236.6	2778.34	4198.15	17.4	2142.38	402.571	1171.92	17	10353	2853.3	3360.61	17.8	1978.84	367.806	1178.6	87
119	IRIS_313-10881	ARC 12413	India	admixed type	0.469	0.531	58.4508	22.918	20.2	16537.7	3842.9	6673.76	26	3860.93	822.438	2406.5	20	13037.5	3317	5056	29.5	2874	533.333	1630	104
120	IRIS_313-8303	SURMATIYA	India	indica	1	0	-42.7488	27.3484	19.6	14133.2	3430.63	5722.08	20.6	2101.34	443.949	1181.29	22.3333	16189.3	4540.67	7062	21	3107.33	507.667	1702	99
121	IRIS_313-11155	K 113	India	temperate japonica	0.047	0.953	117.54	-6.77897	15	10655.5	2812.44	3657.08	18.6	2748.97	525.917	1584.39	14	13056	3211.33	5518	17.3333	3042	514.667	1955.67	90
122	IRIS_313-11828	LALI GURMATIA	India	indica	1	0	-43.6067	33.735	20.2	14772.2	3499.45	6233.61	19.2	2120.87	447.782	1092.24	21	15108.5	4035.5	5447.25	18.5	2254.75	459.75	1154.75	90
123	IRIS_313-11433	MR136-1	India	indica	1	0	-40.4613	-24.1901	21	9629.4	2363.15	3705.4	16.2	1729.91	291.884	990.883	19.4	10358.6	2677.6	4180.6	17.4	1994.2	366.8	1153.4	91
124	IRIS_313-11738	PAUNDRI	India	indica	1	0	-42.5268	34.7059	24.8	14053.5	3727.63	6073.83	23.8	2274.6	518.01	1289.94	22.25	13276.8	4301	4709	22.75	2314	468	1315	85
125	IRIS_313-10866	ARC 11478	India	tropical japonica	0.008	0.992	129.633	-5.86883	19	17412.5	4921.15	5843.32	18.25	3781.84	881.948	1953.48	14.8	15384.2	4583	5417.6	14.4	3172.4	584.4	1833.8	107
126	IRIS_313-10895	ARC 13257	India	tropical japonica	0.001	0.999	135.136	-5.98367	NA	12161.7	2853.26	4893.28	26	3162.16	471.355	1902.23	NA	15108.7	3178.67	6071.33	26.3333	2657.33	458.667	1605	100
127	IRIS_313-10332	B 4414 F-MR-6-3	Indonesia	indica	1	0	-42.9951	-16.5658	21.8	11060	2613.78	4510.84	24.6	2191.08	326.256	1331.28	22.6667	13699	3493.33	5339.33	26	2608.33	561	1371.33	98
128	IRIS_313-10333	B 6136-3-TB-0-1-5	Indonesia	indica	0.977	0.023	-34.817	-19.2122	20	14553.2	3426.67	5733.87	21	2100.31	381.906	1168.08	17.25	14217	3923.25	5306	19	2701.25	480.5	1543.25	90
129	IRIS_313-11162	SABRAN	Indonesia	indica	1	0	-45.9026	-22.1549	17.6	10897.1	2955.75	4632.85	17.2	2102.55	429.341	1257.44	19	13840.8	3367.43	5995.61	18.5	2350.06	430.408	1474.01	92
130	IRIS_313-10811	SEMPOR	Indonesia	indica	1	0	-41.8717	-0.302752	16.2	18368.1	5022.76	7095.91	16	4042.1	953.496	2375.06	15.6	16558.3	3846.33	7056.33	15.6	3006.67	706	1758.33	92
131	IRIS_313-10999	LANDEO	Indonesia	tropical japonica	0	1	133.062	-8.42521	16.4	12391	3612.3	4210.11	15.6	2956.58	502.106	1833.05	15.25	16287.5	4382.5	5433.25	15.25	3786.75	765.75	2175.75	105
132	IRIS_313-12241	SEMENDANG	Indonesia	tropical japonica	0.017	0.983	129.432	-6.13241	19.8	16120.9	4258.94	6785.72	21.6	3086.15	792.362	1739.48	19.25	16860	4251.5	6913	21.75	2610	555.75	1709.75	90
133	IRIS_313-10959	SITABO-TABO	Indonesia	tropical japonica	0.001	0.999	130.142	-6.27394	16	11807.8	2821.14	4386.79	19.8	2441.88	431.521	1426.18	16	15698.8	4303.25	5379.5	17	3607.25	674.25	2079.75	104
134	IRIS_313-8747	DOM-ZARD	Iran	basmati/sadri	0.278	0.722	89.4084	25.3556	12.5	13780.2	3841.35	4695.81	17.25	4097.23	1063.57	1858.87	11.6	14529	4251.2	4964.8	13	3968.8	994	2020.2	91
135	IRIS_313-8046	PLUS	Italy	tropical japonica	0.038	0.962	127.341	-6.91216	20.4	12279.4	2962.59	4616.55	17.2	2579.57	462.134	1619.42	23.5	13345.8	3428.75	4682	22.5	3425.25	701	2080.25	93
136	IRIS_313-8205	SALVO	Italy	admixed japonica	0.014	0.986	127.429	-8.03035	16.2	11496.7	2816.57	4135.2	23.4	2768.56	423.006	1649.33	13.2	10855.6	2527.4	4006	18	3216.4	592.4	1830.2	85
137	IRIS_313-11527	GOLO	Ivory Coast	tropical japonica	0	1	141.384	-9.21229	14.8	17457.7	4507.79	6532.33	16.2	4234.86	888.21	2257.44	15.25	17137	4459.75	5558.5	14	4173.5	857.5	2485	97
138	IRIS_313-11435	MONMINEUPLEU	Ivory Coast	tropical japonica	0	1	139.22	-8.06007	16.25	14382.7	3645.68	5260.34	17.5	2392.86	437.988	1309.06	14.8	14328.2	3248.8	5999.4	21.8	3301.6	671.4	1770.2	96
139	IRIS_313-7654	BOUAKE 189	Ivory Coast	indica	0.974	0.026	-41.2927	-20.1752	19.6	10853.3	2719.36	4328.43	22.2	2269.3	369.272	1416.96	22	11897.8	3173.8	4166.6	22.6	2484	423.6	1366.6	111
140	IRIS_313-11761	NS199	Ivory Coast	indica	1	0	-41.0134	47.1707	19.8	10134.2	2374.55	4424.18	21.8	2730.87	394.316	1610.82	19.3333	12321.7	3259.67	4529	20.6667	2791	430.333	1563	104
141	IRIS_313-10077	TAMASHIRO HIKARI	Japan	indica	1	0	-43.7846	9.37789	17.6	15389.1	4042.7	5527.02	21.8	2836.94	556.982	1552.92	15.8	16299.4	3754.6	5444.8	20.4	3614.2	668.8	2065	95
142	IRIS_313-10564	250 KUNGANI 1	Japan	temperate japonica	0	1	128.312	-7.84936	12.4	12681.6	3186.55	4718.46	23.4	2579.02	519.743	1398.94	11	11944.8	2426.5	4533.25	19.5	2532.5	505.25	1467.25	89
143	IRIS_313-11812	ASFALA	Kenya	indica	1	0	-43.1182	0.701081	23.5	12736.4	3702.99	4631.64	20	2823.26	507.773	1603.2	22	10861.5	2597.75	3827.5	18.75	2614.25	471	1477.5	83
144	IRIS_313-11811	MOSHI	Kenya	indica	0.999	0.001	-40.6323	39.6591	26.2	13453.6	3163.13	5852.11	22.8	3119.32	538.921	1882.47	22.2	13870	3299.5	6072.5	21.2	2551.75	534	1421.75	86
145	IRIS_313-11932	SINDANO3	Kenya	indica	0.965	0.035	-32.4921	47.6686	23.4	15980.8	4456.7	5636.08	21	3810.65	961.85	1907.12	21.5	15763.2	3844.5	6012	22.5	3690.67	716.667	1793.33	102
146	IRIS_313-11071	Chao hai	Laos	indica	1	0	-40.4089	2.71824	21.25	14939.2	3441.98	5404.85	17.75	NA	521.551	1819.77	17.25	12869.2	2862.25	5037.5	16	NA	393	1212	84
147	IRIS_313-10652	Chao peuak deng	Laos	indica	1	0	-21.7952	8.26882	21.2	14015.1	3739.83	5348.94	23	3236.84	649.476	1743.84	18.5	12618.2	3311.75	4594.5	19	2587.5	599.75	1312	94
148	IRIS_313-12259	Ea nouan	Laos	indica	1	0	-42.5759	-5.15897	23	14244	3272.04	5986.41	21.2	2178.67	343.06	1179.13	28	16209	3235.5	6732.75	22.25	3158	421.333	1808	85
149	IRIS_313-12303	LG 9274	Laos	indica	1	0	-39.7558	3.82755	23.6	20069.6	NA	8940.67	21.8	3374.28	659.318	1849.08	21	15027	NA	7066	18.6	2649	443.25	1499	94
150	IRIS_313-12355	Nasaeng	Laos	indica	1	0	-45.1295	-21.7356	20.8	13219.4	3552.82	5280.11	17.6	2585.38	474.174	1254.72	19.5	13216.2	3975.75	4926	18.25	2690.75	432	1675.5	89
151	IRIS_313-11081	THAO LOUANG	Laos	indica	1	0	-40.0173	-1.31798	24	15955.1	3911.81	NA	21.4	2877.11	501.454	NA	20.3333	12401.5	3147.5	NA	18.3333	2095.67	412	NA	83
152	IRIS_313-12252	A MOUK	Laos	tropical japonica	0	1	129.937	-7.3973	18.4	16932.5	NA	6508.43	19.8	2806.65	568.549	1650.37	15.5	15125	3713	5456	17.25	2867.25	541.25	1585	97
153	IRIS_313-12324	BER YA	Laos	tropical japonica	0	1	131.33	-6.68268	15.8	14353.6	3908.6	5732.79	16.2	2683.17	482.405	1507.76	13	19701	4663	6795	14.6667	2988.67	556.333	1631.67	83
154	IRIS_313-11075	Khao nam yen	Laos	admixed japonica	0.023	0.977	125.852	-3.39377	16.8	12702.4	3411.18	4705.31	25.2	2324.92	NA	1369.74	14	13328	3725	4878.33	22.6667	2124	NA	1152.67	86
155	IRIS_313-12227	Set	Laos	tropical japonica	0.002	0.998	128.553	-7.92322	13.8	14070.9	3871.14	5755.28	18	2662.88	442.706	1587.67	13.6	15421.4	4002.8	6013.8	22.2	2987.4	510.2	1846	94
156	IRIS_313-12312	TA SENG	Laos	tropical japonica	0	1	130.52	-6.52334	15.6	15866.7	3734.03	5953.57	19.6	3718.34	755.886	2119.69	13.25	16029.5	3645	6246.75	16	2601.25	501.25	1546.5	82
157	IRIS_313-12345	Vieng	Laos	tropical japonica	0.039	0.961	122.895	-6.13894	14.4	16321.5	4444.88	5782.8	18	3555.97	871.953	1881.68	11.8	16414.8	4025.8	6295.4	19.2	3372	724.75	1967	NA
158	IRIS_313-11101	Y 115	Liberia	indica	1	0	-37.9323	1.467	24.4	15671.6	3777.26	6964.28	25	3239.68	545.291	1954.99	18.75	19160.8	4411.75	8659	19.5	4267	931	2288.25	102
159	IRIS_313-10041	BOTOHAVANA MENA	Madagascar	tropical japonica	0	1	132.764	-9.12954	25.2	12034.5	3396.96	4584.53	NA	2524.47	458.024	1476.35	24.8	13152.6	2900.4	5380.2	NA	2580.8	530.2	1422.4	96
160	IRIS_313-9551	BENGALY MORIMO	Madagascar	indica	1	0	-43.895	38.7506	22	12462.9	2866.02	5225.61	18.4	2604.03	479.153	1440.22	20.25	10479.7	3231	4116	18	2751.33	341	1331	92
161	IRIS_313-10026	KITRANA 1007	Madagascar	indica	0.909	0.091	-20.1915	46.4903	19.8	14090.5	3825.98	5669.27	17.6	2781.56	550.331	1501.45	16.75	13822.2	3598.75	5889.25	15.25	2586.75	477.25	1628.75	103
162	IRIS_313-7651	BOTRA MAITSO	Madagascar	indica	0.922	0.078	-16.8894	58.4005	21.4	17469	4168.2	6858.68	24.2	3568.42	663.969	2063.91	21.2	14636.8	3795	6186	24.4	3824.8	805.6	2129.8	92
163	IRIS_313-7720	LAITRA	Madagascar	indica	0.977	0.023	-29.1305	56.8281	NA	18228.2	5014.13	7435.05	NA	2549.84	496.483	1536.18	NA	16028.8	3945.4	6723	NA	2730	571	1588.2	83
164	IRIS_313-7728	MAMORIAKA 114	Madagascar	indica	0.978	0.022	-30.4543	60.0892	25.2	13336.6	3435.16	5427.63	23.6	3335.41	662.235	1944.84	20.75	16617.2	3825.25	5858.25	19.5	3405.75	708.25	1850.5	86
165	IRIS_313-7758	ROJOKELY	Madagascar	indica	0.864	0.136	-8.60937	55.07	28.4	13044.7	3738.69	4629.22	25.4	2398.83	495.147	1318.53	32	15984	3669.4	6544.6	26.6	2611.8	470.8	1760.33	90
166	IRIS_313-12083	SARIN-TSIPALA	Madagascar	indica	0.971	0.029	-32.8948	52.9627	23	13481.3	3388.77	4715.64	20.8	2636.48	453.342	1463.4	20	13112.5	3077.5	5008.25	20.75	2889	505.75	1612	98
167	IRIS_313-12284	VARY GONY	Madagascar	indica	0.958	0.042	-28.2839	62.2565	20.8	15171.8	3914.71	6507.47	17.4	2841.82	594.739	1579.37	19.6	18476.6	4192.4	7785.6	18.6	2818.4	631.2	1539.8	88
168	IRIS_313-11767	VARY LAVA DE BOLOGNE	Madagascar	admixed type	0.78	0.22	4.35874	27.0931	20	14802.3	3292.69	5976.37	23.6	3383.41	614.418	1915.62	18.6667	13351.7	3240.67	5623.67	22.6667	3786	717	1828	103
169	IRIS_313-7799	VARY LAVA DE MAROVATO	Madagascar	indica	0.934	0.066	-22.0002	62.2693	29.6	14504.6	3547.8	6462.56	32.2	2870.6	477.684	1773.69	33.25	18693.3	3878.33	8531	38.25	5301.33	838.333	2667.33	104
170	IRIS_313-11789	SABORAMANDALOAFO	Madagascar	indica	0.995	0.005	-38.0068	47.3872	27.2	11338.4	2721.98	4342.7	23.6	2764.34	459.487	1586.92	28.2	15409	3351	5800.2	19.6	2854	632.8	1624	94
171	IRIS_313-7993	VARY LAVA DE BETAFO	Madagascar	tropical japonica	0.113	0.887	122.283	4.75874	15.8	13843.7	3790.96	4749.38	20.2	3486.13	485.54	2024.65	15.3333	16264.7	4684.67	5145	18.6667	3119.33	544.667	1856.33	104
172	IRIS_313-7994	VARY MADINIKA 3566	Madagascar	tropical japonica	0	1	136.466	-9.63663	17.4	13476	3331.71	5053.61	23.4	3346.2	664.501	1885.02	17.75	18479.8	4793.25	7185.25	23	4709	821.5	2926.5	99
173	IRIS_313-9745	VARY MALADY	Madagascar	tropical japonica	0.001	0.999	136.898	-9.30319	17.4	15081.7	3233.9	5265.87	25.6	3143.69	500.073	1757.52	19.6	NA	NA	NA	26.8	4530	857.4	2361	99
174	IRIS_313-7646	BETSILAIZINA	Madagascar	admixed type	0.617	0.383	32.839	39.8709	22.8	11331.6	2870.49	4000.82	22	2867.31	542.433	1675.7	20	10906	2603.75	4022.25	19.75	2347	439.25	1290	92
175	IRIS_313-11548	TAUNG LWIN	Myanmar	indica	1	0	-41.2455	0.924768	23.8	14681.2	3520.05	6285.63	18.8	3022	672.392	1742.29	26.2	16481.8	3575	7721.2	21.6	4054	728.25	2374.75	91
176	IRIS_313-12290	JON JAN	Myanmar	indica	1	0	-41.5974	0.632643	25	14454.1	4067.91	5243.67	26.2	3151.81	590.872	1698.15	21.8	11940.8	2878.2	4350.4	21.4	2769	491.2	1567.8	93
177	IRIS_313-11132	KALALAN	Myanmar	indica	1	0	-41.3544	4.96824	18	10195.2	2618.7	4336.87	14.6	2348.58	382.908	1470.4	16.4	12901.8	2944.2	5210.2	14.6	2243.4	387.6	1335.6	89
178	IRIS_313-12288	NGWE-TOE-KYE	Myanmar	indica	1	0	-41.7373	5.8466	NA	15747.9	3307.69	7218.73	26.4	2631.11	438.428	1591.11	NA	22110	5816	8523.67	20	3801.33	743.333	2307.67	87
179	IRIS_313-11144	TAUNGDI	Myanmar	indica	0.999	0.001	-36.2892	10.1608	20.3333	13279.9	3863.48	4911.15	NA	3071.3	570.37	1818.96	17.6667	12854	3169	5185	NA	2529.67	436.667	1504.33	82
180	IRIS_313-11147	TYB11	Myanmar	indica	1	0	-40.8881	15.9387	18.6	11689.5	2891.93	4988.26	19.4	2743.64	577.659	1684.54	17.2	13006.6	2768.4	5266.6	16.6	2479	527.6	1414	87
181	IRIS_313-11541	HOE PHAR THAE	Myanmar	indica	0.999	0.001	-42.4315	-0.654706	20	12324.3	2977.93	5246.83	20.2	2302.59	428.02	1338.16	20.5	17978.8	4121.5	7374.25	20	3083.5	619.25	1857.5	85
182	IRIS_313-11563	BIJULI BATI	Nepal	indica	0.999	0.001	-39.7014	35.1637	21.8	14700.7	4415.78	5828.37	20.4	3395.15	710.96	1723.83	17	17034	4477.67	6435.67	18.3333	2878.33	518	1733	89
183	IRIS_313-10732	MADHUWA KARIA	Nepal	basmati/sadri	0.301	0.699	87.8142	25.6362	14.8	9902.73	2304.29	3764.62	17.2	2536.96	429.283	1430.81	13.75	14809.2	3779.25	5097.25	14.75	2774	434	1687.25	83
184	IRIS_313-11561	BANGLA	Nepal	indica	1	0	-40.6314	29.5111	16.2	12467.8	2979.73	4547.6	18	2921.47	624.414	1540.46	15.75	15987.5	4042	6128.25	15.5	3638	823	1970.5	93
185	IRIS_313-11565	KUSUM KATIKI	Nepal	indica	1	0	-37.3267	34.4608	18	16123.4	4117.24	6383.07	17	2519.32	570.164	1417.65	16	15467.6	3643.6	6436	16.6	2554.6	497.4	1447.2	82
186	IRIS_313-10733	MOTANGE PAHELLO LAULE	Nepal	indica	1	0	-43.1773	5.70413	22.8	13214.8	2945.35	4976.05	20.6	2836.15	495.653	1659.35	23.4	15342.7	3810	5934.67	20.4	3060	442.667	1786.67	89
187	IRIS_313-11627	JADO	Nepal	basmati/sadri	0.324	0.676	84.2021	23.389	16.8	9683.38	2495.29	3460.99	19	2122.8	486.95	1115.37	16.25	11205.8	2881	4065.75	20.75	2934.5	652	1534	89
188	IRIS_313-10034	RIZ INDETERMINE	Niger	indica	1	0	-40.1385	-4.61573	19	12978.4	3089.1	4974.27	17.6	2329.1	394.328	1238.76	15.8	12961.4	3864.8	4816.8	16.2	2783.4	548.4	1485.4	101
189	IRIS_313-10109	EX EBOKOZURU	Nigeria	indica	0.993	0.007	-38.5279	-1.84052	20.2	11705.1	2952.75	4259.67	19.8	2498.62	376.411	1562.66	16.75	13839	4277.33	4900	17.5	2940	511.333	1501.33	101
190	IRIS_313-10572	KOTHMALLI KARUPPAN	Nigeria	indica	1	0	-36.2853	9.96026	21.8	13202.8	3149.46	5454.35	22	2675.4	502.704	1405.1	24.25	15544.5	3559.75	5888	21.5	3786.25	572.5	2292.5	92
191	IRIS_313-11027	JHONA 101	Pakistan	aus/boro	0.826	0.174	5.50199	71.7708	18.6	10965.2	2674.56	4008.37	16.4	NA	311.874	NA	19.75	15359.8	4670	4777.25	21.25	NA	944	NA	89
192	IRIS_313-11021	BARA PASHAWARI 390	Pakistan	basmati/sadri	0.354	0.646	80.5204	35.7075	18.2	12337.9	3836.68	4401.89	19.8	2635.15	507.131	1471.29	16.2	10583	3097.8	3600.2	16.4	2633.2	559	1394.8	99
193	IRIS_313-11032	PALAM PURI BAS 137	Pakistan	admixed type	0.534	0.466	50.352	32.4345	15.4	14115.8	3537.83	5584.21	16.4	2564.52	738.848	1300.52	13.6	16223.2	3885	6614	15.2	3467.5	708	1872	94
194	IRIS_313-10327	CAROLINO BLANCO	Peru	tropical japonica	0	1	137.69	-10.4915	15.75	16082.4	4061.49	5538.86	19.75	4361.42	797.309	2524.78	16	15381	4760.2	4676.2	19.8	3148.6	567.8	1721.4	107
195	IRIS_313-11736	MALAGKIT(PINELIPE)	Philippines	tropical japonica	0	1	134.357	-7.70547	17.2	13212.7	3324.08	5043.45	20.6	3332.21	585.676	1993.19	17.75	17083.8	4188.25	6494.75	22.75	3390.75	714.25	1849	103
196	IRIS_313-10375	IR 70027-8-2-2-3-2	Philippines	indica	0.999	0.001	-30.5477	12.5266	16	14956.8	3699.27	6403.23	18.6	2528.87	508.512	1403.2	16.75	13836	3399.5	5197.75	18	2730.75	568.75	1431.25	91
197	IRIS_313-15902	IR 77186-122-2-2-3	Philippines	indica	0.972	0.028	-32.4706	-21.7325	24	10174.1	NA	4261.71	20	2020.53	292.116	1186.39	22.2	10700.2	2328.4	4540.2	19.25	2232.6	455.6	1186.4	101
198	IRIS_313-15906	IR 73571-3B-11-3-K2	Philippines	indica	0.873	0.127	-15.4566	-20.6303	22	9172.2	2109.6	4117.56	22	2372.07	348.165	1418.63	18.8	8013	1742.8	3332.8	18	1874	336.8	1083.4	90
199	IRIS_313-10294	IR 21015-72-3-3-3-1	Philippines	indica	1	0	-36.9951	-13.2956	20	11606.9	2729.44	5232.35	19.5	3059.1	612.684	1896.57	20.75	11727.2	2689.25	4662	19	2701.75	526.25	1525	103
200	IRIS_313-11537	J 6 IR438(WC694)	Philippines	tropical japonica	0	1	134.159	-8.34752	14.8	13045.9	3476.73	4912.25	25.2	3803.62	806.749	1974.51	16.5	11228.2	2910.25	4310	20.75	3356.5	632.25	2016.25	94
201	IRIS_313-11987	IR 10120-7-2-1-4	Philippines	indica	0.942	0.058	-33.4054	-17.9905	25.6	13421.4	3715.7	4333.11	NA	3005.18	564.468	1758.09	22.8	13263	3797	4374	NA	2667.2	511.4	1585.6	110
202	IRIS_313-11887	IR 19058-107-1	Philippines	indica	1	0	-42.8234	-16.4949	18.5	11696.1	2854.67	4734.95	18.5	2657.75	539.353	1496.18	23.25	13526.2	3812.75	5615.5	19.75	2882.5	575	1683.75	87
203	IRIS_313-11886	IR 4683-54-2	Philippines	indica	1	0	-41.7343	-22.9743	19.6	13851.6	3070.54	5981.03	21.8	2942.34	499.115	1720.04	20.25	13340.2	3167.25	5378	22.5	2648	497.25	1521.5	107
204	IRIS_313-7698	IR 57920-AC-25-2-B	Philippines	indica	0.997	0.003	-37.876	-20.7786	18.75	12930.7	2750.7	5185.46	20.5	2070.39	291.738	1203.97	19.5	13064.2	2832.25	5214.75	18.25	3160.25	679.75	1716	90
205	IRIS_313-11385	IR 9747 SEL	Philippines	indica	1	0	-40.1632	-25.5274	17.2	12480.8	2726.57	5584.86	15.8	2929.13	589.209	1644.34	17	13786.7	3229.67	5889.67	19.3333	2884.33	480	1678.33	86
206	IRIS_313-12080	KA GIL	Philippines	indica	0.98	0.02	-37.3158	-15.718	17	10736.4	2291.97	4997.87	17.8	2234.74	400.895	1460.34	17.8	10642.7	2052	4417	20.2	2164.33	319.667	996	92
207	IRIS_313-11934	KANATO	Philippines	indica	0.969	0.031	-30.1968	-13.8557	14	14059.5	3805.82	5245.47	16.2	3436.34	717.426	1965.01	16.4	17039.8	4650.2	6155.8	18.6	3600.6	654.6	2005.8	102
208	IRIS_313-11338	LOBANG(WHITE)	Philippines	indica	0.989	0.011	-37.419	-1.10114	24.8	18804	4977.64	7336.03	21	2956.64	622.898	1786.07	20	17981.5	4517.75	6890.5	19	3325	666.25	1951.75	83
209	IRIS_313-11235	PINILING DANIEL	Philippines	indica	0.997	0.003	-35.4682	23.2201	17.75	8735.63	2196.89	3288.44	17.75	2024.81	291.731	1254.01	19.5	12894	3468.25	4818.75	19	2187	429.75	1270.25	86
210	IRIS_313-7769	SALUMPIKIT	Philippines	indica	0.971	0.029	-34.4135	-2.79717	20.2	18472.4	4838.14	NA	19.2	4246.49	1046.44	2253.2	17.6667	14234.3	4041.33	NA	16.3333	3433.67	792	1847	84
211	IRIS_313-7797	UPL RI-7	Philippines	indica	0.957	0.043	-36.7267	-19.2395	23.2	15333.6	3951.17	5055.41	23.4	3465.27	623.627	1979.62	19	15770.6	4235.2	5573.6	19	3202.8	594.2	1788.4	101
212	IRIS_313-11467	MACAPAGAL	Philippines	indica	0.968	0.032	-37.4368	-6.14404	18	11872.1	2938.5	4853.16	21	2642.09	500.304	1599.02	17.2	13732.6	2894.4	6214.6	17.4	3129.8	653.8	1707.8	84
213	IRIS_313-8356	BLICCA	Philippines	tropical japonica	0	1	137.481	-7.11301	16.8	NA	NA	NA	26.2	2968.45	NA	1626.55	16.2	NA	NA	NA	24.2	2506.33	NA	1226.67	105
214	IRIS_313-11538	J 6 IR520(WC693)	Philippines	indica	0.921	0.079	-27.163	-33.0972	22.6	10815.2	3419.54	4156.02	25.2	2182.69	413.81	1323.54	19.2	11486.7	2988.33	5844.67	22	2749.33	786	1503	86
215	IRIS_313-10827	BINARITOS	Philippines	tropical japonica	0	1	136	-8.26719	17.75	10724.8	2540.07	4554.18	19.5	1746.7	227.981	1020	19	9817.67	2855	3502.67	19.3333	2397.67	328.667	1366.33	105
216	IRIS_313-10991	GINATOS	Philippines	tropical japonica	0	1	133.896	-7.79081	18.75	13752	2971.32	5791.42	20.5	2749.86	388.199	1575.12	19.4	15784.2	4361.75	5633	21.8	3352	638.75	1915.5	95
217	IRIS_313-10828	IKOGAN	Philippines	tropical japonica	0	1	134.371	-7.46532	20	13910	3501.32	5226	21.2	2606.9	519.934	1502.99	15.8	12520	3141.6	4908.4	18.2	2755.2	656.6	1417.2	94
218	IRIS_313-10829	INAMBOG	Philippines	tropical japonica	0.014	0.986	129.006	-6.13145	16.6	14087.3	3134.87	5622.79	18.6	3245.65	580.33	1874.1	16.2	14239.4	3193.4	5219.8	17.8	3477.6	707.2	1913.6	98
219	IRIS_313-7907	IR 68704-145-1-1-B	Philippines	tropical japonica	0.116	0.884	115.5	-8.55358	14.75	11202.2	2844.26	4393.95	17.5	2623.57	424.186	1583.14	15.6667	13165.3	3844	5071	17.3333	2808.33	669.333	1452	104
220	IRIS_313-8010	IR 71524-44-1-1	Philippines	tropical japonica	0.032	0.968	130.066	-7.94631	17.8	12558.6	3076.73	5020.44	19.6	2576.42	453.614	1556.99	18.2	12984.4	3257.4	5118.8	19.4	2825.2	531	1650.4	96
221	IRIS_313-7909	IR 71525-19-1-1	Philippines	tropical japonica	0.13	0.87	112.345	-6.5683	14.6	14314.5	3770.59	5092.27	18	2916.55	473.089	1700.88	14.75	16051	4331.75	5634.75	18	4381	770.75	2273.25	103
222	IRIS_313-7911	IR 72967-12-2-3	Philippines	indica	1	0	-46.407	-23.3592	21.2	13167.9	3604.89	5037.7	23	2386.97	379.663	1449.47	18.6667	15214	3881	5381.33	19.3333	2947.33	534	1627	89
223	IRIS_313-10645	LENKIBE-N	Philippines	tropical japonica	0	1	138.275	-8.12173	17.2	12533.4	3228.69	4571.7	20.2	3484.19	598.095	2092.6	19	14113	3366.33	5605.33	19.3333	4029.67	675.333	2368	111
224	IRIS_313-11424	SINAPLED	Philippines	tropical japonica	0	1	126.7	-5.70868	15.6	12415.2	3168.75	4447.93	19.2	2719.77	532.938	1543.3	12.4	11617.5	2927.5	4451	15.8	2140.25	422	1167	98
225	IRIS_313-7807	WAS 170-B-B-1-1	Senegal	indica	1	0	-42.1424	-18.9967	18.6	9347.61	2321.98	3591.66	NA	2780.44	567.682	1495.71	17.6	11511.4	2976	4522	NA	2608.4	500.4	1485.2	101
226	IRIS_313-7808	WAS 173-B-B-6-2-2	Senegal	indica	0.977	0.023	-40.2569	-21.7324	22.3333	11588.6	2900.54	4611.99	21.6667	2555.4	440.348	1566.39	17	9823.5	2379	3860.5	16.5	1985.5	373.25	1160.5	89
227	IRIS_313-7809	WAS 174-B-3-5	Senegal	indica	0.98	0.02	-38.456	-9.3581	16.6	14485.8	3249.39	6495.23	14.4	2976.75	426.896	1869.42	17.2	14947.2	3598.6	6538.4	16.2	2738.4	544.4	1556.6	93
228	IRIS_313-7816	WAS 199-B-1-2-1	Senegal	indica	1	0	-39.5963	-19.5977	20.8	10271.3	2404.34	4338.4	20.2	1858.41	261.901	1005.84	18.4	11414.4	2634.8	5244	15.2	2119.4	404.8	1343.6	91
229	IRIS_313-7824	WAS 21-B-B-20-4-3-3	Senegal	indica	1	0	-40.2234	-23.4041	15.25	11202.6	2273.47	4946.95	18	2666.82	464.238	1707.03	14	11490	2735.33	4672.33	15.6667	2692.67	459.333	1619.67	90
230	IRIS_313-7832	WAS 63-22-5-9-10-1	Senegal	indica	1	0	-42.6859	-32.5773	19.2	13233.3	2661.21	5857.27	19.4	2732.52	442.65	1643.17	18.5	13156.5	2941.5	5854.75	18.25	2375.25	408	1453.25	93
231	IRIS_313-7838	62667	Senegal	tropical japonica	0	1	138.646	-8.23883	13.4	14263.2	4129.06	5483.32	18	3079.9	690.335	1592.12	13.6	15872.4	3607.6	5246.4	20.4	3313	599.5	1791.25	102
232	IRIS_313-8783	105	Sri Lanka	admixed type	0.734	0.266	-18.02	33.1683	19	16415.1	4915.63	6724.01	20	3098.92	744.18	1860.76	20.3333	18014.3	4406	7223.67	19.6667	4051.33	790.333	2471	100
233	IRIS_313-8699	BALASURIYA A	Sri Lanka	indica	0.963	0.037	-33.6432	14.0026	26	14351.7	3199.8	5566.62	24.2	2851.12	430.445	1785.14	19.6667	11383.3	2172.67	4611.67	23	2769	662.333	1446.67	103
234	IRIS_313-9256	GALWAKA HANDERAN	Sri Lanka	indica	0.956	0.044	-30.642	30.1719	21.25	16506.7	4092.1	6085.9	22.75	3190.89	588.767	1830.55	20.5	17157.5	3765.75	7005.5	22.75	3099	599.75	1716.25	102
235	IRIS_313-8244	POKKALI	Sri Lanka	indica	1	0	-41.7348	30.9735	19.2	14686.6	4123.12	5589.69	19.6	2607.39	648.35	1409.19	13.6667	15921	3921.33	6411	16.6667	2840.33	621	1554	84
236	IRIS_313-9472	H 6	Sri Lanka	indica	0.998	0.002	-41.5636	4.39426	19.8	15276.7	3373.11	6830.09	19.6	2778.8	437.925	1723	24	17546.7	4082.67	8403	22	5069.33	635	3787.33	104
237	IRIS_313-10609	MATHOLUWA	Sri Lanka	indica	0.951	0.049	-28.4803	29.5895	24	NA	4359.79	NA	27.4	3596.2	NA	NA	19.2	NA	3064.8	NA	23.4	2614.8	NA	NA	94
238	IRIS_313-11916	MUDALIGA WEE	Sri Lanka	indica	0.957	0.043	-33.0578	29.7601	21.8	15317.4	3370.64	6806.65	25.4	3825.69	664.085	2281.04	20.6	15898.4	4128	6682.2	26.2	3708	770.8	2022.4	99
239	IRIS_313-10661	SAMBA	Sri Lanka	indica	0.994	0.006	-39.3685	26.5501	22.3333	14356.7	3737.17	5501.56	23	3120.71	517.579	1763.21	21.3333	17241.7	4649.67	6613	21.3333	3512.67	709.333	1940.67	101
240	IRIS_313-11110	SAYAM	Sri Lanka	indica	0.96	0.04	-26.3462	27.6571	23.6667	14963.4	3229.91	6551.54	26.6667	2667.12	425.109	1356.98	24.8	17922.6	3561.4	8213	26.8	2475.25	486.4	1440.2	101
241	IRIS_313-10715	SUDU KARAYAL	Sri Lanka	indica	0.968	0.032	-32.4604	27.9017	22.5	14888.8	3841.94	6442.91	24.5	3653.51	424.043	2358.25	21.4	15125.6	3433.2	6570	22.2	3068.4	503.8	1740.2	90
242	IRIS_313-9969	PUTTU NELLU	Sri Lanka	indica	1	0	-37.1465	9.75115	17.8	8553.11	2198.56	3528.49	17.8	1711.54	241.374	969.966	15.5	12057.2	2849	4465.5	15.75	1393	287.25	878.75	91
243	IRIS_313-11510	A 69-1	Sri Lanka	indica	0.998	0.002	-39.4825	-5.75037	23.5	12617.9	3489.08	5072.3	23.25	2710.87	624.98	1504.45	20.3333	11926.3	3373.67	4670.67	22.6667	2905	476.667	1804.33	93
244	IRIS_313-9939	CIWINI SML	Suriname	admixed type	0.506	0.494	40.2274	2.74524	17.6	12300.3	3224.25	4979.06	17.8	1892.79	282.375	1218.49	16.8	12807.4	3292	4736.6	14.6	2583.4	379.4	1533.2	101
245	IRIS_313-9464	SML ACORNI	Suriname	admixed type	0.513	0.487	38.8231	2.924	19	14318.3	3902.34	4913.95	21.8	2791.8	492.231	1606.42	18	14641.3	3636.33	5504.33	18	2341.67	453	1394.67	93
246	IRIS_313-9519	WANICA	Suriname	tropical japonica	0	1	138.698	-10.5855	16.8	NA	NA	NA	20.6	3439.53	573.509	1992.17	17.75	NA	NA	NA	21.75	3084.33	668	1343.33	95
247	IRIS_313-11695	HSIN-T'AO-YUAN-CHING-YU	Taiwan	indica	0.989	0.011	-39.449	-11.7509	18.2	12682.2	3129.32	5441.23	21.6	2549.26	507.108	1389.16	21.6667	15908.7	3769.67	7834	19.3333	2471	421.333	1766	106
248	IRIS_313-9705	TAITUNG WOO-LI	Taiwan	indica	1	0	-41.0598	-24.2856	24.25	15652.1	3470.76	6773.61	23	3290.34	613.056	2127.14	29	20214.7	5977	7693.67	22.6667	4074.67	885.333	2232	111
249	IRIS_313-9708	TSAI-YUAN-CHON	Taiwan	indica	1	0	-38.1792	-27.3079	22.5	9913.38	2055.63	4362.91	18.25	2179.92	411.375	1225.47	26	11936.8	2404.4	5216	19.6	2795.8	461.2	1711.6	95
250	IRIS_313-9706	TAIPEI WOO-CO	Taiwan	indica	1	0	-40.18	-21.7683	24.75	15082.2	3718.25	6193.03	21.75	2875.47	388.811	1588.95	28	19099.2	3762.25	8383.5	22.75	3121.25	681	1981.5	110
251	IRIS_313-10001	C 662083	Taiwan	indica	1	0	-41.4237	-19.6087	19.4	10113.7	2483.27	4443.88	19.8	2863	570.965	1702.73	17.8	10985.6	2510.6	4215	20.8	2482	515.6	1280.2	90
252	IRIS_313-11693	CHING-CH'UNG	Taiwan	indica	0.973	0.027	-35.6223	4.98729	21.6	14558.5	3476.99	6569.33	20.2	2701.35	506.091	1502.44	16	12548.2	2779.8	5519.8	14.4	2097.4	374.4	1265	82
253	IRIS_313-11692	CHIAYI-WU-K'O	Taiwan	indica	1	0	-41.7281	-22.163	25	13117.2	2941.85	5852.15	22.4	2752.49	571.642	1613.81	21.3333	13845.7	3185.33	5759	20.6667	2822.67	338.5	1657.67	107
254	IRIS_313-10515	TAICHUNG WOO-GEN 2	Taiwan	indica	1	0	-40.9391	-20.8566	23.4	10920.2	2302.49	4658.23	21.4	2854.63	559.498	1710.19	19.6	10590.7	2280.33	5214.67	24.8	2756.33	530.333	1651	104
255	IRIS_313-9703	CHIANAN 8	Taiwan	temperate japonica	0.003	0.997	126.642	-8.57802	NA	10904.4	2771.41	3957.7	18.75	2769.73	626.694	1557.5	NA	14743	3410.8	5826.4	17.4	2240.6	418.8	1301.2	110
256	IRIS_313-9702	TAICHUNG 179	Taiwan	temperate japonica	0.012	0.988	128.162	-8.7417	14.2	12395.4	3180.67	4532.92	23.2	3423.5	715.275	1900.5	12.25	15958	4420.5	6102.25	22.5	3644	1075	2541	104
257	IRIS_313-9701	TAICHUNG 65	Taiwan	temperate japonica	0	1	130.236	-7.90551	13.2	10645.3	2702.92	3729.91	20.6	3176.52	696.224	1740.83	9.8	13454.2	3191.8	4740	19.8	3847	891.8	2165.6	92
258	IRIS_313-11890	C 722323	Taiwan	temperate japonica	0.037	0.963	123.268	-7.28597	14.4	10950.2	2363.83	4129.84	22.2	3147.99	611.742	1623.11	11	12812.3	3134	5102.33	19	2972.33	679.333	1545.33	100
259	IRIS_313-9346	SHINCHIKU-IKU 103	Taiwan	temperate japonica	0	1	129.49	-7.62248	NA	13757.8	3656.14	4828.53	20.4	3578.27	747.585	2028.79	NA	12047.4	2902.8	4282.6	17.2	2578	508.6	1412.8	83
260	IRIS_313-10631	SHINCHIKU-IKU 97	Taiwan	temperate japonica	0	1	130.049	-8.03759	13	12000.6	2808.33	4095.18	18.6	3219.7	620.246	1751.76	10.4	13411.6	2908.8	5044.8	18.6	3292.2	710.6	1881.2	82
261	IRIS_313-11779	KATUMANI	Tanzania	indica	1	0	-39.3724	-2.47628	24.8	14131.4	4488.67	5056.58	24.2	3858.91	724.92	2314.67	20.4	15120.2	3973.6	6173.6	19	3685.2	643.8	2300	84
262	IRIS_313-11635	GAM PERNG	Thailand	indica	1	0	-43.5568	1.41457	23.4	15366.7	3744.13	6156.2	21.6	3146.77	431.96	2020.92	16.5	15622.8	5369.5	4993.75	16.25	3209.75	673.75	1836.5	81
263	IRIS_313-8980	E-DAW HAWM	Thailand	indica	1	0	-42.7565	0.5518	21.2	14667	4219.89	5500.72	21.4	2938.69	628.841	1532.24	20.5	17529.8	4866.75	6397.5	18	3751.75	932.25	1945.75	87
264	IRIS_313-9451	PAMAH S 18	Thailand	indica	1	0	-41.9435	0.870626	24.8	14202.8	3855.55	5422.13	20.2	3110.09	640.546	1755.11	20.6	15019.4	3911	5700.4	17.8	2853	593.2	1648.6	82
265	IRIS_313-8586	PLI KHAO	Thailand	indica	1	0	-41.296	0.293947	21.6	17861.4	3700.23	8666.93	22.2	3486.62	578.792	2077.73	21.5	17027.2	4352.25	6932.25	20.25	3112.67	570.333	1757.33	91
266	IRIS_313-11720	DAW 85	Thailand	indica	1	0	-43.7366	0.402684	20.6	15598	3906.59	6386.78	19.6	3055.02	575.364	1662.58	21.3333	16500	3010.5	6078	18.6667	3209.33	750.667	1774	93
267	IRIS_313-11721	GAEW DAENG	Thailand	indica	1	0	-42.2851	-3.81271	23	14059.1	3277.08	6201.06	19	3160.3	577.307	1784.76	24.5	16791.5	3701.5	7146.75	18.5	2934	589	1610.25	91
268	IRIS_313-11685	PLAWNG SAENG	Thailand	indica	1	0	-41.4422	-0.021138	21.2	16586.6	3882.71	7384.44	21.2	3772.82	841.285	2000.12	20.25	18372.8	4516.5	7746.25	19.5	3384.5	635.25	2020.5	93
269	IRIS_313-11957	DAW LUEY 4-3	Thailand	indica	1	0	-36.4372	1.84696	23.2	11299.9	2280.2	5032.6	19	2256.46	337.806	1383.27	23	13373.8	2910.2	6063.6	22	2883.4	433	1797	106
270	IRIS_313-11193	GAHB AWY 2-1	Thailand	indica	1	0	-35.9004	6.07123	21.2	12629.2	3256.72	5031.34	19.2	3723.99	663.388	2102.03	21.3333	14050.2	2822.5	6433.25	19.6667	3279	653	1761.5	99
271	IRIS_313-11920	GI TAH	Thailand	indica	1	0	-43.4403	15.1629	17.4	14314	3656.47	5636.05	20.2	3177.36	620.125	1726.43	17.75	17177.2	3908.5	6849.5	16.75	2452.75	415.25	1473	102
272	IRIS_313-11841	NIAW NARAI	Thailand	indica	1	0	-42.4699	-2.04725	20.2	16901.4	4191.42	6159.92	17	3168.53	642.881	1718.48	21	18202.2	4322.75	7695	16	3333.75	603.5	1995	87
273	IRIS_313-11392	SA MER	Thailand	indica	1	0	-38.8961	9.56347	20.4	12156.8	2893.54	4647.07	18.2	2540.38	461.546	1477.14	18.6	12849	3103.6	5196.4	17.6	2483.6	513.4	1397.2	82
274	IRIS_313-11926	SI NAM PUENG	Thailand	tropical japonica	0	1	130.034	-6.1108	15	14562.5	4178.89	4937.98	19.6	3190.1	688.889	1820.8	12.2	15974.8	4177.2	6548.2	17.4	3096.2	548	1785.2	82
275	IRIS_313-9452	B 505 A 1-28-7-1-2	United States	tropical japonica	0	1	135.147	-8.63999	18	13078.9	4053.18	4510.2	18.5	2403.77	436.846	1434.46	18.25	15248.2	3482	6132.5	19.75	3994.75	688	2149.75	110
276	IRIS_313-10552	RL GOPHER	United States	tropical japonica	0	1	139.158	-9.80491	16.4	17527.3	4322.05	NA	18.6	2832.08	609.12	1580.92	17.25	13457.5	3402	NA	23	2997	557.75	1561.75	112
277	IRIS_313-11594	CHAN THANH HOA	Vietnam	indica	1	0	-44.5344	1.15561	15.75	15902.2	3856.96	6754.11	19.25	3233.27	409.364	1905.77	15.2	15704	3816.2	6864.4	16.8	2763	498.6	1741.8	89
278	IRIS_313-11893	KHAU DANH	Vietnam	indica	0.98	0.02	-33.8392	0.399663	20	13039.3	2950.48	5619.71	23.2	3340.98	611.298	1934.66	17.6	15005.2	3240.6	6455.8	22.4	3339.8	655.8	1943.8	107
279	IRIS_313-11782	MALAGASY	Zambia	indica	0.964	0.036	-32.7665	47.7886	24	13368.6	3712.26	4781.01	19.4	2665.51	550.927	1325.28	22	17690.7	4769	6039	19	2841.33	722.667	1647.33	93
280	IRIS_313-10545	KARIA	unknown	aus/boro	0.879	0.121	-1.0362	77.1325	15.4	13064.7	3131.81	5448.68	15.6	3106.45	642.083	1691.48	14.3333	14107.7	4134	5594.33	14.6667	3680	750	2044.33	103
281	IRIS_313-11515	BKN-BR-1031-78-5-4	unknown	indica	1	0	-39.5181	-2.18241	22.8	11254.8	2793.97	4527.44	21.8	2653.54	528.985	1497.61	17.8	8803.8	2255.2	3268.6	18.4	2035	394.8	1096.4	110
282	IRIS_313-7863	CIRAD 403	unknown	tropical japonica	0.043	0.957	133.002	-9.04403	19.8	16440.1	4211.18	6072.28	17.6	3035.63	534.941	1773.27	19.75	15200	3481	5997.5	15.75	3365.75	662.5	1821.75	105
283	B006	Yikong	Vietnam	indica	1	0	-44.1774	-1.00316	15.2	11783	2267.1	5279.1	14.4	1767.14	260.837	973.156	14.3333	11792	2886.33	4944	13.3333	1358.33	165.333	739.333	89
284	B019	Buleida A-75	Mexico	indica	0.995	0.005	-37.7757	-12.5761	21.8	11488.7	2520.9	4540.82	19.8	2354.48	476.482	1292.72	18	14586.7	3613.67	5597.33	18.6667	3010.67	681	1716.33	94
285	B020	Jineiyadao	Guinea	admixed type	0.525	0.475	37.7838	-20.3799	17.8	11533.5	3184.32	3967.97	22.2	3176.67	645.489	1837.79	19.5	15741.7	4369	5362	23	4241.33	667.333	1834.67	98
286	B024	Xianluosichi	Thailand	indica	0.999	0.001	-37.9979	-10.6118	22.8	12564.2	2647.53	5370.25	20.4	2672.82	399.814	1336.47	19.8	15545.8	3396	6727.8	19.4	2976.2	569.8	1696.2	91
287	B027	C 894-21	Phillipines	indica	0.975	0.025	-37.4945	-5.68594	23.75	13594.6	3725.43	5467.81	20.5	2980.43	537.457	1849.15	19.6	12464.4	3526.2	4404.6	17	2908.8	506.6	1726.2	111
288	B031	Ngatsin	India	indica	1	0	-43.816	25.1775	18.2	12186.5	2892.5	4735.24	19.8	2937.79	590.163	1579.42	20	13207.5	3147.33	3714.33	20.3333	2202.33	426.333	1243	101
289	B037	Nanoay P.A	Argentina	tropical japonica	0	1	108.839	-8.47463	18.2	10906.8	2218.55	4651.05	15.4	2416.22	399.808	1383.5	15.25	15338	4079.5	5439.5	14.75	3148	594	2107.25	86
290	B038	Nabated A Smar	Egypt	temperate japonica	0	1	131.311	-7.5716	12.6	12041.7	3142.51	4103.92	21	2743.69	495.171	1385.58	12.8	15655.4	3655.4	5528.8	20.2	2917	446.6	1711.2	81
291	B040	K 24	Uganda	indica	1	0	-45.5062	-20.7933	26.2	9388.57	2238.56	4052.74	28	1896.82	321.504	1172.59	25.4	10270.4	2177	4362.4	30	2004.2	325.2	1265.8	103
292	B048	CISOKAN	Indonesia	indica	1	0	-40.9796	-4.88821	21.2	11313.5	3069.39	4590.27	22.4	2873.66	680.907	1673.71	20.4	12519.6	3383	4967	20.6	2382.6	446	1414	101
293	B054	80050YR72136-43	Australia	tropical japonica	0	1	135.022	-9.03284	16.2	10209	2571.07	3852.37	18.4	2775.91	468.297	1510.15	13.2	12091.8	3086.2	4726.6	16.8	2902.8	538.2	1694.8	83
294	B063	Guizhao 2	China	indica	1	0	-39.3201	-29.9929	24	8750.63	2379.63	3132.79	24.8	2233.02	359.743	1304.56	22.75	14896	3943.25	6121.5	25.5	2833	615.5	1742	92
295	B079	Esiniu	China	indica	1	0	-43.7817	-13.0899	23	14733.4	2800.82	6028.88	21.6	2830.29	457.476	1638.78	18.8	12051.6	2421.2	4791	18.6	2866.2	472.8	1611.8	96
296	B089	Qitoubaigu3	China	indica	0.987	0.013	-34.396	-2.69264	20.8	15524.3	4104.6	6836.52	20.6	3647.76	605.871	2189.33	24.3333	14746.7	3404.67	6429.33	22.3333	3765.33	589.667	2156	83
297	B092	Gongju 73	China	indica	1	0	-41.5402	-28.5056	27.6	9533.78	2161.55	3594.34	21.6	2366.49	350.483	1159.9	23.6	8671.6	2140.4	3586.6	22.8	2155.6	390	1396.6	88
298	B096	Jinzhinuo4	China	indica	1	0	-37.9451	-7.05994	27.4	11875.5	2669.18	4964.95	26	2880.84	481.908	1793.61	28	15475.7	3933	6299	26.3333	3860.33	667.333	2309	102
299	B101	Yangkenuo	China	admixed japonica	0.024	0.976	91.8393	-10.5783	13.2	10978.1	2667.7	4198.44	17.6	1925.37	392.582	1066.81	12.6	12391.6	2756.2	4787.2	14.8	2423.2	462.2	1312.8	84
300	B108	Xianggu	China	indica	1	0	-38.1699	-0.182434	23.2	9782.07	2690.23	3284.78	21.6	2596.18	407.283	1640.06	24.25	11368.8	2142.75	4741.25	23.5	2569.75	423.75	1389	95
301	B112	Liusha 1	China	indica	1	0	-42.6885	-27.1722	27.2	10323.6	2368.81	4338.64	21.4	2218.17	323.177	1260.59	25.25	12929.5	3063.25	5234	22.25	2287.25	466.25	1336.25	91
302	B114	Chengduai 3	China	indica	1	0	-44.3985	-28.2518	24.8	11244.4	2703.52	5128.5	23.6	2558.49	431.428	1556.46	22	15269.7	3279.33	7137.67	21.3333	3264.33	615	1792	87
303	B127	Dangyu 5	China	indica	0.956	0.044	-37.9323	-20.5957	20.4	9133.64	2888.49	3051.58	19.2	2750.75	567.642	1503.84	18	10266.2	2833.2	3558	17	2398.2	429.6	1542.6	93
304	B130	Wanlixian	China	indica	1	0	-33.6476	-12.8534	20.2	11934.2	2835.55	5495.14	19	2829.78	508.466	1746.09	18.2	13508.6	2658.45	6289.75	17	2522.27	516.235	1491.72	88
305	B135	Honggenghangu3	China	indica	0.968	0.032	-33.3859	0.8654	15.6	11681	2765.47	4907.69	17.4	2153.66	414.855	1187.82	14	11123	2742.75	4629.25	14	2033.75	330.5	1176	86
306	B137	80B	Phillipines	indica	0.978	0.022	-33.8199	-15.3355	19	11707.7	2482.61	5208.25	17	2749.15	439.28	1530.11	23.25	12196.8	3195.25	4943.5	22.75	2599.25	485	1496.5	NA
307	B164	Qingke	China	aus/boro	0.818	0.182	6.02641	63.5732	21	15956.5	5204.98	6597.34	20	3293.51	605.227	2084.22	18.4	16885.2	4452	6159.8	18.4	2814.2	633.4	1604	89
308	B176	BRC 25-146-2-1	Bangladesh	indica	0.811	0.189	-10.8063	-8.91599	19.6	11240.1	2313.58	4649.2	14.8	2084.35	336.112	1177.01	15.6	11593.4	2584.6	4684	15.8	2123.2	424.6	1181	95
309	B183	Qingnuo Kyohatamochi	Japan	temperate japonica	0	1	130.039	-8.19459	15	10669.7	3057.64	4068.8	20.2	3071.84	637.39	1702.95	12.8	11625.2	2878.2	4312.4	17.6	3234.2	731	1728.8	92
310	B189	IRAT 669	Ivory Coast	tropical japonica	0	1	136.67	-6.60248	23	11732.5	2893.38	5025.87	21	4355.06	765.443	2262.7	20.5	10895.2	2495	4462.5	20.75	3241.5	513.25	1926.75	92
311	B190	ITA 221	Nigeria	tropical japonica	0	1	139.029	-9.47596	21.7	12136	2914.85	4658.4	20.3333	2568.72	451.502	1630.36	23.6667	13295	2504.67	6054.67	21.3333	3455.33	564	2365	87
312	B194	ECIA 179-S13	Cuba	indica	1	0	-41.6764	-24.8897	NA	13641.9	3178.79	5800.39	20.6	2141.43	325.545	1294.38	NA	12619	3275.4	4368.8	19.8	3451.2	610.6	2008.8	NA
313	B200	Jinyou 1	China	indica	0.986	0.014	-39.0037	-20.0777	19.6	8812.56	2257.5	3552.57	21.6	2101.55	349.61	1245.65	21.2	10394.1	3037	4097.2	22.6	2155.6	390.2	1289.4	101
314	B208	Lucaihao	China	indica	1	0	-42.7321	-17.5481	23.25	12057.6	2261.78	5121.34	21.25	3223.04	478.871	1899.34	17.3333	14586	3085.52	6784.29	20	2857.45	570.881	1721.53	85
315	B217	Honggu	China	indica	1	0	-41.9632	-39.5053	18.6	11757.3	3134.27	4995.38	19.6	2094.01	388.766	1112.59	19.3333	12570.7	3150.33	4744	19.6667	2342.67	459.333	1178.67	83
316	B222	Beizinuo	China	indica	1	0	-37.8132	-6.4391	24.8	13026.5	3356.76	5438.82	31.2	2914.7	498.974	1822.71	21.6667	18506.7	3947	7092	25.6667	3315.67	619.333	1791.67	92
317	B234	Aituogu 151	China	indica	1	0	-41.6012	-24.4707	27.75	12613.4	2595.85	5629.18	29.5	2782.41	425.09	1550.45	23.6667	13307.3	2669.67	5474	28	3595	703.333	1959.33	82
318	B238	Momi	China	indica	0.96	0.04	-32.5523	-11.3597	18	11006.2	2512.88	4080.99	16.6	2372.31	518.599	1427.33	19.75	13639	3154.5	5602.75	19.5	2391	347.5	1382.75	88
319	B239	Zhendao 232	China	indica	1	0	-38.1932	-9.02846	24.2	12853.6	3406.63	5390.45	26.4	2546.82	471.91	1331.85	19.3333	13505.3	3333.67	5501.67	22.3333	2505.33	419	1505.33	87
320	CX100	Palung 2	Nepal	indica	0.8	0.2	-6.65075	-17.5265	22.4	12380	2515.41	5362.93	25.6	2492.6	418.278	1495.14	23	13563.4	2849	5508.2	22.6	2458.4	412	1518.6	99
321	CX103	Rubio	Peru	admixed type	0.727	0.273	9.36543	20.2085	18.8	13878.8	2871.09	5865.31	25	2875.78	573.603	1721.97	15.4	12312.6	2919	4723	19	2533.2	580.6	1331	99
322	CX106	SAL BUI BAO	Vietnam	tropical japonica	0	1	136.419	-8.91819	13.2	12798.9	3389.93	4801.53	16.8	2366.99	379.403	1429.36	16.2	16021	4385.2	5623	20	3510.2	578.8	2071	105
323	CX107	Tun Sart	Vietnam	indica	1	0	-42.57	0.0666517	19.2	15547.8	3879.13	6627.14	19.4	3141.58	663.031	1822.43	19.25	14054.8	3186.75	6037.5	20	2850.25	587.75	1530.25	94
324	CX108	Ziri	India	admixed type	0.772	0.228	-9.85636	30.6186	21.8	15449.2	3998.58	5843.4	23.2	NA	787.125	NA	17.8	13325.4	3215.8	5113	18.6	NA	481.4	NA	102
325	CX11	Gumei 2	China	admixed japonica	0.162	0.838	81.9518	-12.9718	13.6	11849.9	3409.24	3904.51	23.2	2791.24	545.802	1599.67	14.3333	12430.3	2875.33	4330.33	18.6667	2892	590.667	1533.33	95
326	CX115	Yun hui 72	China	indica	0.894	0.106	-22.2711	-5.24929	22.3333	14268.6	4109.43	5622.98	26.3333	3075.97	726.575	1621.51	16.3333	15763.3	3798.67	6286	22.3333	3097	638.667	1883	91
327	CX120	TKM6	India	indica	0.867	0.133	-21.0872	-5.9658	18	13756.7	3907.47	5141.84	20.4	3018.36	767.76	1601.66	18.5	12285	3200.75	4386.75	20	2729.25	512.75	1498.75	90
328	CX121	Guang122	China	indica	0.995	0.005	-35.4055	-23.3893	17.8	14292.3	3331.59	5696.27	21.4	2665.55	542.976	1501.95	18.3333	13889.3	3296	6049.33	18.6667	2638	541.667	1424.33	102
329	CX124	IR71466-75-3-B-1	Phillipines	indica	0.883	0.117	-21.6975	-15.08	17.2	13561.9	3253.74	4905.47	16.8	2952.79	637.002	1626.42	15.25	12323.5	3601.5	4311.25	12.25	2163	539	1200.25	101
330	CX13	R644	China	indica	0.966	0.034	1.3191	-12.5812	22.4	15001.5	3531.42	5314.02	21	3748.66	744.499	1928.41	24	13137	3416.2	4708	20.4	3217.4	639.2	2006.4	96
331	CX130	CHIPDA	India	indica	0.998	0.002	-31.6985	28.6169	21	13913.9	3629.12	5547.72	22	2824.23	621.494	1732.8	22	14332.8	4012	5320.4	23.6	2941.4	592.8	1684	89
332	CX132	AP423	India	tropical japonica	0	1	140.571	-10.614	15.8	15858.7	3967.61	6259.14	20.2	3440.98	584.705	1966.52	15.25	17443.8	4246.75	6556	21.25	3511.25	729	2010.5	107
333	CX138	Qd_441	China	admixed japonica	0.156	0.844	103.727	-10.1791	12.8	12074.2	2681.66	5090.37	23.8	2878.66	595.937	1587.92	11	13841.8	3157.5	5673.25	22.75	3261	690.25	1815.25	95
334	CX15	Y134	China	indica	0.818	0.182	-10.1366	-25.953	NA	15348.7	3498.14	5666.79	25.6	3476.07	648.339	1776.07	NA	20804.7	5579.67	8407	18.6667	4786.67	585.333	2918.33	87
335	CX17	Yuexiangzhan	China	indica	1	0	-40.4007	-34.5129	20.4	13683.5	2919.65	5540.4	18.6	2840.71	533.982	1469.75	17	15745	4156.6	6148.8	16	2706.8	543	1451.4	87
336	CX182	SLG1	Japan	indica	1	0	-40.5155	-10.7019	17	NA	4594.38	NA	20.25	2757.53	492.101	1620.04	14.8	NA	3457.6	NA	18.4	2729.4	585.8	1514	85
337	CX20	Zihui 100	China	indica	0.963	0.037	-34.7057	-30.3769	24.8	NA	4020.68	6408.68	28	NA	842.358	NA	24.25	13694.2	3534.25	5374.75	23.25	NA	519.5	NA	91
338	CX206	IR2061-522-6-9	Phillipines	indica	1	0	-41.3151	-24.4209	18.8	14152.8	3369.59	5781.44	16.4	3264.89	656.47	1814.93	14.5	14772.2	3620.5	5588.75	13.75	3297.5	683.5	1882.5	89
339	CX21	Bg90-2	Sri Lanka	indica	1	0	-45.2415	-19.4119	20.6	16020.9	4439.15	5602.06	23.4	3254.46	555.514	1980.29	18.5	15404.5	4024.5	6362	20.75	3158.25	565.5	1887	99
340	CX210	Qb_604	China	admixed type	0.645	0.355	32.01	-19.65	12.6	11643	2942.8	4301.78	23.8	2825.14	519.38	1639.21	10.8	10757.4	2664.4	4025	23.6	2244.8	467	1422.6	89
341	CX214	Brazil Nuodao	Brazil	tropical japonica	0	1	136.819	-8.90797	16	15394.3	4059.71	5849.84	16.8	3077.96	543.08	1859.31	14.25	19724	5246.75	7121	20.5	4517	848.5	2489.5	93
342	CX218	Type3	India	indica	0.956	0.044	-35.2958	-38.0683	12.6	15008.5	3820.6	4981.59	15.6	4060.74	729.151	2147.8	11.8	14762.2	4206.2	5655.2	13.8	3471.6	713.6	2051.6	88
343	CX219	FL478	Phillipines	indica	1	0	-39.2185	-12.0163	17.2	14191.8	4127.2	5870.85	20.8	4415.16	896.119	2789.66	20.2	15257.8	3967.2	6234.4	22	3404.2	759.4	1858.2	92
344	CX226	IR06G113	Phillipines	indica	0.975	0.025	-35.7459	-23.0239	25.6	13512	3670.81	5688.64	20.8	2932.81	666.391	1676.23	20.8	11945.2	3118.8	4513.4	20	2624.4	651.4	1487.6	109
345	CX227	KASALATH	Japan	aus/boro	0.914	0.086	-7.25533	52.7778	16	13881.5	3380.47	5872.37	19.8	NA	664.102	NA	14.5	11571.8	2987.75	4470.75	14.5	NA	427	NA	93
346	CX232	IR55419-04	Phillipines	indica	0.953	0.047	-33.9918	-14.6422	NA	12278.7	3011.55	4332.11	18.2	2692.34	479.037	1378.4	NA	11184.8	3097	3997.75	19.75	2691.25	524.5	1499.5	103
347	CX233	IR58821-23-1-3-1	Phillipines	indica	1	0	-40.6983	-20.0042	21	15931.5	3745.75	5944.9	19.4	3102.25	478.066	1615.33	16.5	12957.3	3054.33	5031	15.5	2423.67	321	1337	83
348	CX235	NSIC RC9 (APO)	Phillipines	indica	0.964	0.036	-36.7594	-19.8503	21.8	15612.6	4097.6	6418.22	24.2	3365.95	565.029	1904.81	22.25	13317	3612.75	5335	23.5	2781.25	561.5	1524.5	104
349	CX237	B6136-3-TB-0-1-5	Phillipines	indica	0.977	0.023	-34.169	-18.7606	19.4	13369.8	2859.33	5778.32	21.6	2344.58	363.267	1339.04	16.4	14318.8	3394.8	5231.4	19	2743.4	521.6	1337.2	94
350	CX238	BW311-9	Phillipines	indica	0.979	0.021	-34.5436	-19.3806	20.6	15083.7	3690.97	NA	20.6	2412.54	455.961	1395.53	16.2	12787.8	3658.6	NA	17.6	2273.6	456.2	1209.6	104
351	CX24	TKM 9	India	indica	0.989	0.011	-39.0727	1.44658	23.2	16842	4426.21	6034.3	25	3893.58	825.725	2082.11	17	12925.3	3902.33	4323.33	23	2750	538.667	1609	87
352	CX240	Carijo	Brazil	indica	0.991	0.009	-41.0574	-11.0108	22.6	NA	NA	NA	NA	2916.05	591.66	NA	15.75	NA	NA	NA	NA	2066.33	375	NA	110
353	CX241	IAC47	Phillipines	tropical japonica	0	1	139.495	-8.56649	17	NA	NA	NA	23.2	5439.33	1064.21	3238.53	16.2	NA	NA	NA	20	4410	871.2	2617.2	90
354	CX248	KinandangPatong	Phillipines	tropical japonica	0.012	0.988	134.044	-8.10124	14	18518.7	4271.59	6221.79	19.6	4558.17	699.599	2064.81	18.75	16475	3896	5684	22	3911.5	702	2364.75	94
355	CX25	Cisanggarung	Indonesia	indica	1	0	-44.3898	-23.6268	17.8	15880.9	3805.59	7489.7	19.6	3214.06	NA	1923.09	16.6	14949.6	4127	5898.2	17.8	2181.8	NA	1279	95
356	CX265	MONOLAYA	United States	indica	0.957	0.043	-32.6345	-18.5331	24	13157.1	2565.82	4968.08	23	3775.98	582.764	1643.26	18.8	11860	2945	5110	20.4	2516.4	452.6	1402	82
357	CX267	IET1444	India	indica	1	0	-37.9154	-7.95103	20	12423.9	3089.83	4672.32	20	3523.02	758.995	2045.84	20.5	11514.2	2865.75	4822.75	18.75	2724.5	613	1531.5	99
358	CX273	NONA BOKRA	India	indica	0.971	0.029	-37.1873	-18.2834	20.8	10897.8	2716.83	4225.69	18.4	2378.64	436.018	1216.14	21.25	16358.5	4033.5	6087	17.75	2858.75	553	1667.75	89
359	CX276	IR8192-200-3-3-1-1	Phillipines	indica	1	0	-42.7932	-15.9855	18	NA	2238.94	6396.14	20.2	3121.87	536.915	1804.98	17.4	NA	2340.8	4652.2	19.2	2391.6	460.4	1483	93
360	CX277	02428-IL	China	admixed japonica	0.127	0.873	107.958	-10.533	18.2	14577.3	2768.93	5545.54	21.6	3473.75	645.425	2018.64	18.4	13731.4	3147.8	5473.4	23	2534.2	475.6	1401.6	87
361	CX28	Gayabyeo	Korea	indica	0.9	0.1	-24.9777	-37.1779	21	12498.4	3571.28	4237.21	18	2995.38	475.9	1764.13	19.5	13008.2	3565.25	4713	17.5	2802.75	630.5	1622	91
362	CX284	Han 502	China	admixed japonica	0.046	0.954	73.6113	-12.5169	15.6	14037.2	3110.68	4918.78	15.2	3813.52	763.297	1830.87	14.75	13321	3532	4990.75	16.75	2990	753.5	2058.25	90
363	CX285	Nonglinnuo	China	tropical japonica	0.055	0.945	122.243	-8.16168	14	13928.2	3310.23	5442.63	16.2	2879.07	607.432	1469.93	9.8	12676.2	2714.6	5558.6	12.8	2746.2	521.2	1627.8	88
364	CX3	BR24	Bangladesh	indica	1	0	-42.3433	-10.9863	22.4	12340.2	3287.17	5216.3	27.4	3255.84	NA	1817.95	25.8	13605	3045.25	6010.75	20.4	2339.75	NA	1324	100
365	CX30	MR185	Malaysia	indica	0.973	0.027	-36.347	-32.4166	20.8	12868.2	3522.63	5367.04	18.8	3106.13	655.865	1814.84	19.6667	14006.3	3501.33	5703.33	18.6667	2905	556.667	1769.67	88
366	CX304	Luyin 46	China	indica	0.95	0.05	-32.1381	-17.5627	22.75	14322.4	3189.99	5368.34	22.75	3816.79	727.428	2235.96	23	17307.2	4145.2	6038.4	19.2	3447.4	756.8	1969.6	85
367	CX31	Hnankar	Myanmar	indica	1	0	-42.0826	-31.7947	14.8	11670.6	2459.85	5432.67	17.8	2416.04	370.865	1304.79	14.4	10780.8	2646.6	4799	16	2166.2	396.2	1199.2	92
368	CX314	117	China	indica	0.96	0.04	-35.4523	-32.8326	25.25	18060.3	5534.06	7151.68	31.5	4163.05	854.971	2440.4	20.6667	22654.7	5361	8527.33	27.6667	4445.33	1125	2486.67	83
369	CX318	Heiheaihui	China	indica	1	0	-40.1686	-29.9483	19.4	14125.1	3246.56	5473.28	18.8	3488.89	448.226	1734.94	20.8	16094.2	4187.8	6316.8	20.8	3200.2	616.6	1926.2	92
370	CX32	Manauthukha	Myanmar	admixed japonica	0.184	0.816	98.17	-10.3306	16.2	14937.3	3575.54	5885.38	17.4	2833.36	541.349	1661.3	16.25	14580.8	3658.25	5158	15.5	2551.5	439.25	1485.25	102
371	CX328	Baoxuan 21	China	indica	1	0	-42.3988	-26.3996	23.25	13104.1	3063.14	4957.62	21.25	2541.82	350.311	1597.46	25.8	13825	3492.2	5849.8	24	3190.4	685.4	1924.8	101
372	CX34	Bg 300	Sri Lanka	indica	1	0	-39.4528	-1.19647	23.6	13838.3	2927.58	5869.45	27.8	4195.87	772.5	2072.27	19	14545.5	3638.25	6282	21	2920.75	528.75	1782.5	95
373	CX341	Hua 565	China	indica	1	0	-44.3734	-29.7598	20.4	13329.7	3889.25	5396.09	18	3257.75	665.57	1981.75	18.3333	17010.3	4663	6050.33	16.6667	4464	995.667	2424.33	95
374	CX346	SAGC－4	China	indica	1	0	-38.1571	-32.9833	19.2	14958.3	2937.95	6029.73	19.8	2926.14	483.737	1776.21	22.4	14710.6	3909	6030.4	20.2	2654.4	540.6	1565.8	92
375	CX348	Zhonghua 1	China	indica	1	0	-44.6741	-32.2004	20.3333	13044.6	3531.55	4551.69	27	3196.9	623.638	1797.28	23.25	13541.5	3451.5	5048.5	24.75	2512.25	499.5	1430.5	91
376	CX35	I1A42492	Sri Lanka	indica	1	0	-43.538	-24.1929	20.8	12056.4	2803.24	4237.35	20.2	2195.45	356.558	1097.48	19.6	11131.6	3053.4	4288.6	20.2	2491.4	455	1368.4	91
377	CX353	CAU1	China	admixed japonica	0.124	0.876	110.498	-6.77476	18.4	17781.5	NA	NA	31.8	3543.82	902.17	1920.49	18	19635.5	4728.75	7614.75	30	4761	998.75	2588.5	90
378	CX358	PSBRC82	Phillipines	indica	1	0	-39.7293	-28.9207	20.6	11907.5	2437.92	5260.67	20.2	3322.51	598.652	1902.41	20.6	11965.8	2733.2	5035.2	19.4	2352	433.2	1343.4	89
379	CX359	Yunlu 103	China	tropical japonica	0.056	0.944	128.143	-8.39486	16	19229.7	NA	7016.86	24	4628.79	929.413	3227.53	12.75	19871.2	NA	7477.5	20.25	4557	954	2880.5	85
380	CX360	Y075	unknown	indica	1	0	-42.3451	-25.7694	21.6	16788.9	4703.62	6769.51	21.2	3485.58	947.617	1933.85	21.4	16939.8	4652	6666.4	20	3592.4	793	2067.2	91
381	CX361	G341	unknown	indica	1	0	-37.3909	-31.0538	20	12823.2	3330.89	5865.91	19.4	2743.7	454.362	1530.82	19.6	13701	3944	5408.6	18.4	2567.6	493.8	1769.6	91
382	CX363	YZX2	unknown	indica	0.954	0.046	-29.0316	-23.3434	18.6667	13534.5	3193.57	5666.49	17	3494.46	667.397	2091.35	20.5	14592.2	3987	5899.25	17.5	2659.25	465.75	1486	109
383	CX364	42686	unknown	indica	0.99	0.01	-41.575	-20.996	20.6	13536.7	3626.78	5652.69	17.4	2585.89	470.112	1499.38	22.5	14523.8	3731.25	5593	16	2929	504.5	1675.5	95
384	CX366	ZD-06618	China	indica	1	0	-39.0784	-24.4327	20.75	15013.2	4123.7	5174.88	19	3183.65	648.603	1681.53	20	17725.3	4995.33	6049.67	18	3537	708	1869	91
385	CX37	OM997	Vietnam	indica	1	0	-41.0362	-32.583	18.4	12213.5	2429.01	5930.71	17.6	3234.71	569.301	1921.17	15	12820.3	3019.33	5291.67	16.3333	2413	406.667	1367.33	96
386	CX375	NERICA-L-1	Africa	indica	1	0	-42.6687	-29.6577	16	14823.1	2965.45	6682.82	18	2799.11	397.092	1520.03	17.4	13786.8	3142.8	5525	16	2729.2	445.8	1639.6	93
387	CX376	NERICA-L-20	Africa	indica	1	0	-38.2524	-19.8744	17.6	14071.4	4481.01	5416.35	18.6	2942.47	647.09	1646.09	23.6667	14216.3	4051.67	4848.33	20.3333	2923	585.667	1680.67	103
388	CX378	Huhan 15	China	indica	0.998	0.002	-41.7836	-32.4699	22.6	14485.3	3101.9	6068.39	20.4	3720.84	559.902	1915	21.6667	12923.3	3099.33	5056.67	19.3333	2833	631	1450.67	96
389	CX379	Nionoka	Mali	indica	1	0	-43.6215	-18.3712	18	11440.1	2984.05	5104.57	19.4	2871.01	590.487	1762.95	22	11421	2737.75	4781.5	21	2596.75	493.75	1621	96
390	CX381	Adny 11	unknown	indica	1	0	-44.0451	-19.7829	20.25	11801.4	2733.6	4880.68	20.25	2464.33	480.807	1526.37	22.3333	14314	3765	6053	21	2121.33	479	1189.33	102
391	CX382	Kogomg 1-1	unknown	indica	1	0	-41.614	-32.9246	20.2	12344.5	2969.72	5093.4	20.8	2157.73	406.849	1193.94	26	18888.3	4114	7413	22	2842.33	496	1613.33	105
392	CX386	NPT-114	China	indica	0.967	0.033	-34.2873	-27.6092	19.8	12736.8	3218.61	4691.25	18	2947.62	442.747	1822.83	25.8	14625.8	3866.4	5847.4	20.6	2907	597.4	1674.4	90
393	CX390	Yuelianggu	China	indica	1	0	-35.6342	1.3607	23.4	13964.4	3024.95	6456.9	25.6	3772.98	648.657	2178.81	24.3333	12999.3	2475.33	6036.33	22.6667	2961.67	511	1808.33	91
394	CX393	Huangsizhan	China	indica	1	0	-43.8135	-33.5678	22.2	14749.1	3236.45	6124.58	20.2	2870.26	466.938	1591.59	20.25	15266.5	4108	5892.75	18.5	3287.25	578.75	1881.25	89
395	CX394	Molizhanxuan	China	indica	1	0	-41.6106	-35.0712	18.8	13003.3	2750.08	4805.56	21	2683.17	393.942	1525.89	19.25	15261.2	3305.25	5741.5	19	2901.75	501.25	1719.75	87
396	CX395	YSBR1	China	admixed type	0.488	0.512	46.8243	-7.44919	14.2	11907.8	3376.77	4758.13	13.6	2092.66	370.564	1177.01	12.6	14138.6	3404.4	5340	14.8	2479.6	445	1409.4	84
397	CX399	Matatag2	Phillipines	indica	0.989	0.011	-38.1812	-17.3395	20.8	11542.1	2790.24	5019.73	20.8	2243.2	377.388	1319.8	19.3333	12737	2842.67	5321.33	19.3333	2612.33	475	1438.67	85
398	CX4	93072	China	admixed type	0.718	0.282	32.0027	-15.8344	21.2	13623.5	4105.85	5084.27	21.6	3242.08	723.951	1858.58	16.25	12767.5	3015.5	5441.75	17.75	2861.25	544	1629.5	98
399	CX403	IR64a	Phillipines	indica	1	0	-42.8955	-33.2626	16.6	12879.8	2960	6187.72	16.8	2826.33	539.363	1715.32	15.4	12991.4	2795.4	5575.2	15	2425.8	374.4	1430.4	89
400	CX43	IR66897B	Phillipines	indica	0.987	0.013	-42.2669	-28.1295	24.4	11401.1	2113.26	4410.94	25.6	2689.05	414.751	1228.74	19.75	10779.5	2554.75	4380	19.25	2361	367.75	1411.75	90
401	CX44	IR58025B	Phillipines	indica	1	0	-43.6808	-20.1619	18.2	12206	3181.59	5506.05	20.2	2989.36	600.279	1806.47	17.4	11153.2	2482.2	4332.2	20.8	2630.2	466.4	1493	96
402	CX45	Dhan4	India	indica	1	0	-46.0452	-23.9377	20.5	12179.7	2816.34	4929.38	21.5	3963.98	476.703	2111.2	20	14738.5	3937.11	5615.29	18.6	2961.11	498.465	1818.2	96
403	CX48	PT60	China	indica	0.966	0.034	-33.9635	-18.937	21	NA	5134.74	NA	34	3929.85	671.258	2394.27	19	NA	3827.69	NA	24	3034.3	514.333	1918.05	99
404	CX50	Ai Zi DAO	China	indica	1	0	-46.1348	-29.7844	23.8	15633.4	4054.12	5405.16	30.2	3826.18	786.899	2240.26	19	13747.8	3260.25	5079	22	3652	699.25	2140	91
405	CX51	Babaomi	China	indica	0.99	0.01	-19.9663	-5.90958	23.2	15185.1	3630.24	6316.59	22.4	3382.46	609.274	1952.89	21.6	18401.6	4145.4	7302.4	23	3500.8	722.4	1870	93
406	CX52	Diandun 502	China	indica	1	0	-39.9283	-10.3562	18	16970.1	4107.79	7506.8	19.2	2942.25	453.591	1797.62	14.4	15156.8	3519.4	5848.2	21.6	2965.8	506.8	1803	90
407	CX53	Jiangxisimiao	China	indica	1	0	-44.3283	-19.0779	19.4	12491	3034	5605.23	20.2	2565.27	456.579	1534.71	18.2	18068.8	4488.8	7372.6	20	3017.4	550.8	1711.2	94
408	CX60	Basmati	India	indica	0.974	0.026	-25.4712	-25.259	21.2	10728.8	3033.04	4457.96	19.2	2638.04	536.823	1401.63	19.25	11974.5	3084.5	4518.25	18.75	2484.5	450.75	1547	90
409	CX61	Bhavani	India	indica	0.972	0.028	-35.9623	-9.61829	19	13850.6	3396.33	5685.77	21	2477.68	450.69	1365.7	17.8	14059.2	3030.2	5653.8	18	2600.2	409.2	1530.8	83
410	CX63	Jhona 349	India	aus/boro	0.809	0.191	9.31061	84.9561	14.2	15952.8	4219.6	6139.74	17.8	3408.25	612.773	2031.02	16.4	15451	4141	5778	21.4	3839.6	742.6	2172.8	84
411	CX69	MR167	Malaysia	indica	0.975	0.025	0.118218	-6.48729	20	11906.4	3143.89	4786.78	20.8	2709.41	494.548	1598.2	18.8	10682.4	2638.8	4132.8	20.8	1985	409.6	1129.2	103
412	CX72	Basmati 385	Pakistan	admixed type	0.535	0.465	47.964	26.3188	14.6	13664.9	4148.07	4859.75	18.4	2699	566.552	1584.94	14.4	13590	3277.8	5305.2	16.4	3244.2	492.2	2039.8	90
413	CX73	IR6	Phillipines	indica	0.988	0.012	-43.406	-28.2765	22.6	15510.6	3833.45	5438.81	26.2	3094.57	592.859	1741.87	22.2	13689.2	3994.6	5005.6	27	2575.2	448	1534.8	97
414	CX79	Cs94	Vietnam	indica	1	0	-42.663	-30.0597	21.4	10553.4	2220.96	4553.4	22.8	2010.39	349.939	1091.11	16.5	10653.5	2616	5042.75	17.25	2314.75	343.5	1427.75	91
415	CX80	OM1706	Vietnam	indica	1	0	-45.624	-24.5483	25.8	12646.7	2884.36	5576.59	24	NA	NA	1554.43	21	11560.6	2938.2	4778	20.8	NA	NA	1029.2	98
416	CX83	X22	Vietnam	indica	1	0	-44.9917	-32.1118	21.4	14356.1	4151.34	5738.21	17.8	3759.04	NA	1920.94	16.75	13611.3	3138.67	6092.33	19.5	2673.33	NA	1324	96
417	CX87	Q5	Vietnam	indica	1	0	-40.0525	-34.3292	22	10604.8	2620.75	4356.68	26	2655.15	555.387	1476.85	21.75	14196.8	3963	4910.25	22	2648.75	579.5	1313.5	91
418	CX89	M202	United States	indica	0.991	0.009	-25.8362	-22.4557	20	13675.1	2855.2	5593.83	18.2	3083.38	545.505	1819.63	18.2	11187.2	3024.8	4383.8	16.8	2120.4	322	1235.4	89
419	CX9	Fengaizhan	China	indica	1	0	-40.0687	-29.8867	21	13797.6	3291.55	4977.99	23.2	3723.16	676.49	2074.52	21	14570.2	4176.75	5522.5	21	2658.75	537.75	1396	90
420	CX92	UPR 191-66	india	indica	0.985	0.015	-40.213	-25.1681	20	14703	4458.09	5457.12	17.4	2399.61	461.886	1276.23	17.4	13877.8	3727.8	5015.6	16.6	2599.2	528	1416.4	89
421	CX93	TGMS29	india	indica	0.982	0.018	-37.5174	-21.1522	16.2	13906.7	2909.03	5068.72	20	2846.28	610.961	1374.62	16.25	13149.2	3171.25	4774.75	19.75	2854.75	664.25	1492.5	82
422	CX96	Ajaya	india	indica	1	0	-45.186	-27.4357	19.6	14488.8	3607.7	5939.99	33.2	2375.2	359.512	1430.96	17	19457.3	5025.67	6454.33	24.6667	3033.67	641.333	1683.67	94
423	CX98	Doddabyranella	india	indica	0.993	0.007	-36.4886	39.8456	17.8	14951.3	4053.83	6180.76	17.8	2043.15	367.061	1221.9	16.3333	16515.7	4062	6931	17.6667	2719	524	1531.67	89
"NA" indicates missing data; LVN,LVA,LVPA,LVXA,SVN,SVA,SVPA,SVXA and HD indicate the number of large vascular bundle, total area of large vascular bundle (um2), phloem area of large vascular bundle(um2),xylem area of large vascular bundle(um2), number of small vascular bundle,total area of small vascular bundle(um2),phloem area of small vascular bundle(um2),xylem area of small vascular bundle(um2…
