# Supplementary material for: QTL mapping and candidate gene analysis of peduncle vascular bundle related traits in rice by genome-wide association study
Source: Rice (N Y). 2018 Mar 6;11:13. doi: 10.1186/s12284-018-0204-7 (PMC5840110; doi:10.1186/s12284-018-0204-7)
Supplement: Supplementary file 5 — Table S2. Haplotype analysis of the targeted genes related to qSVA8.1 and qSVXA8 in the whole population, indica and japonica subpopulations, respectively. The letters (a, and b) indicate multiple comparison results at the significant level 0.05. (XLSX 10 kb) [file 12284_2018_204_MOESM5_ESM.xlsx]

## Sheet: Table S2
Gene	Subpopulation	Haplotype	SNP	Number of CVS.	SVA_2016	SVXA_2016
Os08g0137100	whole	Hap1	GGG	254	2841.1±573.5b	1593.8±271.4b
		Hap2	GAG	61	3208.1±618.5a	1837.6±392.8a
		Hap3	GGA	13	2903.6±436ab	1620.4±344ab
		Hap4	TAG	10	2845.9±566.4ab	1621.6±426.9ab
	japonica	Hap2	GAG	53	3257.3±622.6	1883.5±398.5
	indica	Hap1	GGG	237	2821.3±573.1	1611.2±343.6
		Hap3	GGA	13	2903.6±436	1593.8±271.4
Os08g0137250	whole	Hap1	GCCGCG	167	2767.3±543.3b	1575.5±319.1b
		Hap2	TTCGCG	75	3123.3±604.1a	1768.1±377.2a
		Hap3	GCCGCA	98	2956.3±618.7ab	1686.5±379.2ab
		Hap4	GCCACA	19	2632.6±506.6b	1500.3±290.6b
		Hap5	GCAGTG	12	3073±611.6ab	1761±397.5ab
	japonica	Hap2	TTCGCG	63	3193.3±579.4	1821.6±371.6
	indica	Hap1	GCCGCG	157	2752.4±535.1	1567.1±310
		Hap3	GCCGCA	95	2930.4±592.3	1683.3±371.4
		Hap4	GCCACA	19	2632.6±506.6	1614.8±290.6
